# Supplementary material for: Molecular Characterization and Meta-Analysis of Gut Microbial Communities Illustrate Enrichment of Prevotella and Megasphaera in Indian Subjects
Source: Front Microbiol. 2016 May 9;7:660. doi: 10.3389/fmicb.2016.00660 (PMC4860526; doi:10.3389/fmicb.2016.00660)
Supplement: Supplementary file 3 [file Table3.XLSX]

## Sheet: Sheet1
Sample ID	Number of quality filtered sequences	Reads mapped to database	% of reads mapped to database
M120st	1324280	1307489	98.7321
M105st	1535692	1511701	98.4378
M147st	1422164	1396037	98.1629
M137st	1819258	1785182	98.1269
M93st	1983344	1945929	98.1135
M135st	1366266	1337441	97.8902
M121st	2308402	2227334	96.4881
M91st	1653254	1573528	95.1776
PCS163F	162966	125113	76.7725
PCS224M	59402	44313	74.5985
PCS223M	70293	52197	74.2563
PCS160F	47505	35209	74.1164
PCS73F	98232	72546	73.8517
PCS219F	66070	41000	62.0554
PCS401F	23049	13755	59.6772
PCS71M	15790	8764	55.5035
PCS120M	23307	12839	55.0865
PCS381F	21575	11099	51.4438
PCS242F	30659	15539	50.6833
PCS352M	17098	8597	50.2807
PCS127M	19547	9338	47.772
PCS149F	30066	14341	47.6984
PCS289M	21894	9896	45.1996
PCS170F	18712	8342	44.581
PCS140F	45648	19764	43.2965
PCS451F	29145	12573	43.1395
PMS8	99425	9747	9.80337
PMS6	53769	3945	7.33694
PMS9	54933	3725	6.78099
PMS10	50733	2870	5.65707
PMS5	49167	2088	4.24675
PMS7	78337	3061	3.90748
PMS2	110806	2882	2.60094
PMS1	161942	1181	0.729273
