# Supplementary material for: Molecular Characterization and Meta-Analysis of Gut Microbial Communities Illustrate Enrichment of Prevotella and Megasphaera in Indian Subjects
Source: Front Microbiol. 2016 May 9;7:660. doi: 10.3389/fmicb.2016.00660 (PMC4860526; doi:10.3389/fmicb.2016.00660)
Supplement: Supplementary file 4 [file Table4.XLSX]

## Sheet: Sheet1
# Result of Welch's t test performed with Benjamini-Hochberg FDR correction, showing significantly differing bacterial families in Indians and Americans
Bacterial Family	p-values	p-values (corrected)	American Mean	Indian Mean
Bacteroidaceae	1.43123e-07	9.15985e-06	0.149685	0.016611
Bifidobacteriaceae	0.00343572	0.0244318	4.70411e-05	0.0611396
Carnobacteriaceae	0.0043319	0.0277242	0	0.000398466
Enterobacteriaceae	0.00528417	0.0307442	0.000188164	0.0551875
Gemellaceae	0.00862748	0.0460132	0	0.000647507
Lachnospiraceae	6.48496e-06	0.000103759	0.361041	0.186582
Lactobacillaceae	0.00189184	0.0151347	0.000141123	0.0815361
Prevotellaceae	2.64029e-06	5.63261e-05	0.0235206	0.209593
Rikenellaceae	0.00016365	0.00149623	0.0186283	0.00343677
Ruminococcaceae	4.17639e-07	1.33644e-05	0.200724	0.0905763
Veillonellaceae	2.08259e-05	0.000222143	0.00729137	0.0913483
