# Supplementary material for: Molecular Characterization and Meta-Analysis of Gut Microbial Communities Illustrate Enrichment of Prevotella and Megasphaera in Indian Subjects
Source: Front Microbiol. 2016 May 9;7:660. doi: 10.3389/fmicb.2016.00660 (PMC4860526; doi:10.3389/fmicb.2016.00660)
Supplement: Supplementary file 5 [file Table5.XLSX]

## Sheet: Sheet1
OTU	Test-Statistic	P	FDR_P	Bonferroni_P	India_mean	USA_mean	taxonomy
4412541	48.101	4.0482e-12	7.66628e-09	1.53103e-08	0	10.8333	k__Bacteria;p__Firmicutes;c__Clostridia;o__Clostridiales;f__Ruminococcaceae;g__Faecalibacterium;s__prausnitzii
179729	48.0982	4.05409e-12	7.66628e-09	1.53326e-08	0	12.1111	k__Bacteria;p__Firmicutes;c__Clostridia;o__Clostridiales;f__Lachnospiraceae
316732	42.3232	7.73711e-11	7.28503e-08	2.92617e-07	0.0294118	13.5	k__Bacteria;p__Firmicutes;c__Clostridia;o__Clostridiales;f__Lachnospiraceae
187053	41.1418	1.41577e-10	7.28503e-08	5.35445e-07	0	2.94444	k__Bacteria;p__Firmicutes;c__Clostridia;o__Clostridiales;f__Lachnospiraceae;g__Blautia;s__
2575651	41.0785	1.46234e-10	7.28503e-08	5.53059e-07	0	2.5	k__Bacteria;p__Firmicutes;c__Clostridia;o__Clostridiales;f__Lachnospiraceae;g__[Ruminococcus];s__gnavus
367889	40.984	1.53481e-10	7.28503e-08	5.80464e-07	0	4.83333	k__Bacteria;p__Firmicutes;c__Clostridia;o__Clostridiales;f__Lachnospiraceae;g__Coprococcus;s__
2108562	40.9814	1.53686e-10	7.28503e-08	5.81242e-07	0	5.27778	k__Bacteria;p__Firmicutes;c__Clostridia;o__Clostridiales;f__Ruminococcaceae;g__Faecalibacterium;s__prausnitzii
189592	40.9761	1.54099e-10	7.28503e-08	5.82802e-07	0	5.44444	k__Bacteria;p__Firmicutes;c__Clostridia;o__Clostridiales;f__Lachnospiraceae
183533	38.9546	4.33774e-10	1.82281e-07	1.64053e-06	0.0294118	11.8889	k__Bacteria;p__Firmicutes;c__Clostridia;o__Clostridiales;f__Lachnospiraceae;g__Coprococcus;s__
197341	37.9112	7.40389e-10	2.0527e-07	2.80015e-06	0	1.44444	k__Bacteria;p__Firmicutes;c__Clostridia;o__Clostridiales;f__Lachnospiraceae
839610	37.683	8.32246e-10	2.0527e-07	3.14756e-06	0	5.77778	k__Bacteria;p__Firmicutes;c__Clostridia;o__Clostridiales
196054	37.673	8.36556e-10	2.0527e-07	3.16386e-06	0	2.38889	k__Bacteria;p__Firmicutes;c__Clostridia;o__Clostridiales;f__Lachnospiraceae
176115	37.6579	8.43059e-10	2.0527e-07	3.18845e-06	0	4.16667	k__Bacteria;p__Firmicutes;c__Clostridia;o__Clostridiales;f__Ruminococcaceae;g__Faecalibacterium;s__prausnitzii
4342682	37.6579	8.43059e-10	2.0527e-07	3.18845e-06	0	3	k__Bacteria;p__Firmicutes;c__Clostridia;o__Clostridiales;f__Ruminococcaceae;g__Faecalibacterium;s__prausnitzii
177217	37.6403	8.50703e-10	2.0527e-07	3.21736e-06	0	3.94444	k__Bacteria;p__Firmicutes;c__Clostridia;o__Clostridiales;f__;g__;s__
4346374	37.6001	8.68409e-10	2.0527e-07	3.28432e-06	0	21.8889	k__Bacteria;p__Bacteroidetes;c__Bacteroidia;o__Bacteroidales;f__Bacteroidaceae;g__Bacteroides;s__uniformis
4463108	36.1507	1.82628e-09	4.06294e-07	6.907e-06	85.8529	0	k__Bacteria;p__Firmicutes;c__Bacilli;o__Lactobacillales;f__Lactobacillaceae;g__Lactobacillus;s__ruminis
86170	34.4212	4.4387e-09	7.20559e-07	1.67872e-05	0	7.27778	k__Bacteria;p__Firmicutes;c__Clostridia;o__Clostridiales;f__Ruminococcaceae;g__Faecalibacterium;s__prausnitzii
182647	34.4091	4.4663e-09	7.20559e-07	1.68915e-05	0	2.16667	k__Bacteria;p__Firmicutes;c__Clostridia;o__Clostridiales;f__Lachnospiraceae;g__Dorea;s__formicigenerans
181675	34.4043	4.47738e-09	7.20559e-07	1.69334e-05	0	3.22222	k__Bacteria;p__Firmicutes;c__Clostridia;o__Clostridiales;f__Lachnospiraceae;g__Blautia;s__
336275	34.3874	4.51635e-09	7.20559e-07	1.70808e-05	0	7.33333	k__Bacteria;p__Firmicutes;c__Clostridia;o__Clostridiales;f__Lachnospiraceae;g__Blautia
4410638	34.385	4.52195e-09	7.20559e-07	1.7102e-05	0	3.55556	k__Bacteria;p__Firmicutes;c__Clostridia;o__Clostridiales;f__Ruminococcaceae;g__Faecalibacterium
186896	34.3754	4.54438e-09	7.20559e-07	1.71868e-05	0	4.05556	k__Bacteria;p__Firmicutes;c__Clostridia;o__Clostridiales;f__Lachnospiraceae
3486634	34.3633	4.57256e-09	7.20559e-07	1.72934e-05	0	24.4444	k__Bacteria;p__Bacteroidetes;c__Bacteroidia;o__Bacteroidales;f__Bacteroidaceae;g__Bacteroides
180874	31.4456	2.05111e-08	2.58982e-06	7.75731e-05	0	3.16667	k__Bacteria;p__Firmicutes;c__Clostridia;o__Clostridiales;f__Lachnospiraceae;g__Roseburia;s__faecis
174036	31.3408	2.16484e-08	2.58982e-06	8.18741e-05	0	1.66667	k__Bacteria;p__Bacteroidetes;c__Bacteroidia;o__Bacteroidales;f__Bacteroidaceae;g__Bacteroides;s__caccae
174493	31.2991	2.21185e-08	2.58982e-06	8.36522e-05	0	2.05556	k__Bacteria;p__Firmicutes;c__Clostridia;o__Clostridiales;f__Ruminococcaceae;g__Faecalibacterium;s__prausnitzii
173883	31.2991	2.21185e-08	2.58982e-06	8.36522e-05	0	3.05556	k__Bacteria;p__Firmicutes;c__Clostridia;o__Clostridiales;f__Clostridiaceae;g__SMB53;s__
4474380	31.2898	2.22242e-08	2.58982e-06	8.4052e-05	0	2.94444	k__Bacteria;p__Firmicutes;c__Clostridia;o__Clostridiales;f__Lachnospiraceae;g__Blautia;s__
772282	31.2829	2.23038e-08	2.58982e-06	8.43528e-05	0	3.61111	k__Bacteria;p__Bacteroidetes;c__Bacteroidia;o__Bacteroidales;f__Rikenellaceae;g__;s__
181791	31.2759	2.23836e-08	2.58982e-06	8.46547e-05	0	3.55556	k__Bacteria;p__Firmicutes;c__Clostridia;o__Clostridiales;f__Lachnospiraceae;g__Blautia;s__obeum
847228	31.2621	2.25439e-08	2.58982e-06	8.52612e-05	0	5.27778	k__Bacteria;p__Bacteroidetes;c__Bacteroidia;o__Bacteroidales;f__Porphyromonadaceae;g__Parabacteroides;s__
175751	31.2575	2.25976e-08	2.58982e-06	8.54642e-05	0	6.16667	k__Bacteria;p__Firmicutes;c__Clostridia;o__Clostridiales;f__Lachnospiraceae
196729	30.0993	4.10471e-08	4.56589e-06	0.00015524	59.8824	0.0555556	k__Bacteria;p__Bacteroidetes;c__Bacteroidia;o__Bacteroidales;f__Prevotellaceae;g__Prevotella;s__copri
370099	28.7066	8.42167e-08	8.2087e-06	0.000318508	0.0294118	7.55556	k__Bacteria;p__Firmicutes;c__Erysipelotrichi;o__Erysipelotrichales;f__[Coprobacillaceae];g__;s__
4409730	28.308	1.03468e-07	8.2087e-06	0.000391318	0	1.72222	k__Bacteria;p__Firmicutes;c__Clostridia;o__Clostridiales;f__Clostridiaceae;g__SMB53;s__
183925	28.3013	1.03825e-07	8.2087e-06	0.000392667	0	3.11111	k__Bacteria;p__Firmicutes;c__Clostridia;o__Clostridiales;f__Lachnospiraceae;g__[Ruminococcus];s__
4478125	28.2991	1.03944e-07	8.2087e-06	0.000393118	0	4	k__Bacteria;p__Firmicutes;c__Clostridia;o__Clostridiales;f__Ruminococcaceae;g__Faecalibacterium;s__prausnitzii
184678	28.2858	1.04662e-07	8.2087e-06	0.000395831	0	3.66667	k__Bacteria;p__Firmicutes;c__Clostridia;o__Clostridiales;f__Ruminococcaceae;g__Faecalibacterium;s__prausnitzii
180806	28.2858	1.04662e-07	8.2087e-06	0.000395831	0	2.11111	k__Bacteria;p__Firmicutes;c__Clostridia;o__Clostridiales;f__Ruminococcaceae;g__Faecalibacterium;s__prausnitzii
4434334	28.2836	1.04782e-07	8.2087e-06	0.000396285	0	2.66667	k__Bacteria;p__Firmicutes;c__Clostridia;o__Clostridiales
2442708	28.2703	1.05504e-07	8.2087e-06	0.000399018	0	11.6667	k__Bacteria;p__Bacteroidetes;c__Bacteroidia;o__Bacteroidales;f__Bacteroidaceae;g__Bacteroides;s__uniformis
185861	28.2703	1.05504e-07	8.2087e-06	0.000399018	0	6.66667	k__Bacteria;p__Firmicutes;c__Clostridia;o__Clostridiales;f__Lachnospiraceae
4381555	28.2658	1.05746e-07	8.2087e-06	0.000399932	0	13	k__Bacteria;p__Firmicutes;c__Clostridia;o__Clostridiales;f__Lachnospiraceae;g__Coprococcus;s__eutactus
181047	28.2658	1.05746e-07	8.2087e-06	0.000399932	0	2.33333	k__Bacteria;p__Firmicutes;c__Clostridia;o__Clostridiales;f__Lachnospiraceae
174489	28.2658	1.05746e-07	8.2087e-06	0.000399932	0	5.55556	k__Bacteria;p__Firmicutes;c__Clostridia;o__Clostridiales;f__Lachnospiraceae
185969	28.2658	1.05746e-07	8.2087e-06	0.000399932	0	3.16667	k__Bacteria;p__Firmicutes;c__Clostridia;o__Clostridiales;f__Lachnospiraceae;g__Blautia;s__
177211	28.2636	1.05867e-07	8.2087e-06	0.00040039	0	7.27778	k__Bacteria;p__Firmicutes;c__Clostridia;o__Clostridiales;f__;g__;s__
193667	28.2548	1.06353e-07	8.2087e-06	0.000402226	0	13.3889	k__Bacteria;p__Firmicutes;c__Clostridia;o__Clostridiales
188918	27.6293	1.46939e-07	1.11145e-05	0.000555724	17.2647	0	k__Bacteria;p__Firmicutes;c__Clostridia;o__Clostridiales;f__Lachnospiraceae
4394977	25.5492	4.31244e-07	2.88096e-05	0.00163096	0	1.11111	k__Bacteria;p__Firmicutes;c__Clostridia;o__Clostridiales;f__Lachnospiraceae;g__Roseburia;s__
4480529	25.489	4.44903e-07	2.88096e-05	0.00168262	0	1.27778	k__Bacteria;p__Firmicutes;c__Clostridia;o__Clostridiales;f__Lachnospiraceae
323473	25.4484	4.54381e-07	2.88096e-05	0.00171847	0	1.16667	k__Bacteria;p__Firmicutes;c__Clostridia;o__Clostridiales;f__Lachnospiraceae
232030	25.4462	4.54884e-07	2.88096e-05	0.00172037	0	1.22222	k__Bacteria;p__Firmicutes;c__Clostridia;o__Clostridiales;f__Lachnospiraceae
174882	25.4356	4.57409e-07	2.88096e-05	0.00172992	0	1.05556	k__Bacteria;p__Firmicutes;c__Clostridia;o__Clostridiales;f__Lachnospiraceae;g__Blautia
3798858	25.4078	4.64029e-07	2.88096e-05	0.00175496	0	1.38889	k__Bacteria;p__Firmicutes;c__Clostridia;o__Clostridiales;f__Lachnospiraceae;g__Roseburia;s__
192720	25.4014	4.65569e-07	2.88096e-05	0.00176078	0	1.61111	k__Bacteria
184725	25.4014	4.65569e-07	2.88096e-05	0.00176078	0	3.33333	k__Bacteria;p__Bacteroidetes;c__Bacteroidia;o__Bacteroidales;f__Rikenellaceae;g__;s__
188556	25.3972	4.66597e-07	2.88096e-05	0.00176467	0	1.44444	k__Bacteria;p__Firmicutes;c__Clostridia;o__Clostridiales;f__Lachnospiraceae
176808	25.3929	4.67628e-07	2.88096e-05	0.00176857	0	3.33333	k__Bacteria;p__Firmicutes;c__Clostridia;o__Clostridiales;f__Lachnospiraceae
4463709	25.3823	4.70213e-07	2.88096e-05	0.00177834	0	4	k__Bacteria;p__Firmicutes;c__Clostridia;o__Clostridiales;f__Lachnospiraceae;g__Coprococcus;s__
186133	25.3738	4.72289e-07	2.88096e-05	0.0017862	0	16.7222	k__Bacteria;p__Firmicutes;c__Clostridia;o__Clostridiales;f__Ruminococcaceae;g__Ruminococcus;s__
179911	24.752	6.51995e-07	3.91404e-05	0.00246584	0.117647	1.44444	k__Bacteria;p__Firmicutes;c__Clostridia;o__Clostridiales;f__Lachnospiraceae
176269	24.6215	6.97688e-07	4.1229e-05	0.00263865	20.5294	0	k__Bacteria;p__Firmicutes;c__Clostridia;o__Clostridiales;f__Lachnospiraceae;g__Lachnospira;s__
330458	24.5907	7.08914e-07	4.12479e-05	0.00268111	14.7647	0	k__Bacteria;p__Firmicutes;c__Clostridia;o__Clostridiales;f__Lachnospiraceae;g__Roseburia;s__
182702	22.8424	1.75845e-06	8.48061e-05	0.00665047	0	0.611111	k__Bacteria;p__Firmicutes;c__Clostridia;o__Clostridiales;f__Lachnospiraceae;g__Blautia;s__
4451906	22.7697	1.82623e-06	8.48061e-05	0.00690679	0	0.666667	k__Bacteria;p__Firmicutes;c__Clostridia;o__Clostridiales;f__Lachnospiraceae
180615	22.7119	1.882e-06	8.48061e-05	0.00711773	0	0.777778	k__Bacteria;p__Firmicutes;c__Clostridia;o__Clostridiales;f__Lachnospiraceae;g__Blautia;s__producta
3991008	22.6749	1.9186e-06	8.48061e-05	0.00725616	0	0.833333	k__Bacteria;p__Firmicutes;c__Clostridia;o__Clostridiales;f__Ruminococcaceae;g__Faecalibacterium;s__prausnitzii
2056702	22.6667	1.92682e-06	8.48061e-05	0.00728722	0	1.83333	k__Bacteria;p__Firmicutes;c__Clostridia;o__Clostridiales;f__Ruminococcaceae
4409280	22.6667	1.92682e-06	8.48061e-05	0.00728722	0	1.33333	k__Bacteria;p__Firmicutes;c__Clostridia;o__Clostridiales;f__Ruminococcaceae
198947	22.6564	1.93712e-06	8.48061e-05	0.0073262	0	1.22222	k__Bacteria;p__Firmicutes;c__Clostridia;o__Clostridiales;f__Ruminococcaceae;g__Faecalibacterium
1766666	22.6564	1.93712e-06	8.48061e-05	0.0073262	0	1.05556	k__Bacteria;p__Firmicutes;c__Clostridia;o__Clostridiales;f__Ruminococcaceae;g__Faecalibacterium;s__prausnitzii
174818	22.6462	1.94748e-06	8.48061e-05	0.00736536	0	0.944444	k__Bacteria;p__Firmicutes;c__Clostridia;o__Clostridiales;f__Lachnospiraceae;g__;s__
180462	22.6441	1.94955e-06	8.48061e-05	0.00737321	0	1.88889	k__Bacteria;p__Firmicutes;c__Clostridia;o__Clostridiales;f__Lachnospiraceae;g__Blautia
180661	22.638	1.95579e-06	8.48061e-05	0.00739681	0	1.61111	k__Bacteria;p__Firmicutes;c__Clostridia;o__Clostridiales;f__Ruminococcaceae
176171	22.638	1.95579e-06	8.48061e-05	0.00739681	0	1.44444	k__Bacteria;p__Firmicutes;c__Clostridia;o__Clostridiales;f__Ruminococcaceae;g__Faecalibacterium;s__prausnitzii
189760	22.638	1.95579e-06	8.48061e-05	0.00739681	0	1.55556	k__Bacteria;p__Firmicutes;c__Clostridia;o__Clostridiales;f__Ruminococcaceae;g__Faecalibacterium;s__prausnitzii
179644	22.6257	1.96832e-06	8.48061e-05	0.0074442	0	1.55556	k__Bacteria;p__Firmicutes;c__Clostridia;o__Clostridiales;f__Ruminococcaceae;g__Faecalibacterium;s__prausnitzii
353782	22.6237	1.97042e-06	8.48061e-05	0.00745212	0	2	k__Bacteria;p__Bacteroidetes;c__Bacteroidia;o__Bacteroidales;f__Porphyromonadaceae;g__Parabacteroides;s__distasonis
312311	22.6196	1.97461e-06	8.48061e-05	0.00746799	0	1.44444	k__Bacteria;p__Firmicutes;c__Clostridia;o__Clostridiales;f__Lachnospiraceae;g__Blautia;s__
4412788	22.6094	1.98513e-06	8.48061e-05	0.00750778	0	1.55556	k__Bacteria;p__Firmicutes;c__Clostridia;o__Clostridiales;f__Clostridiaceae;g__02d06;s__
1813954	22.6073	1.98724e-06	8.48061e-05	0.00751576	0	4.94444	k__Bacteria;p__Bacteroidetes;c__Bacteroidia;o__Bacteroidales;f__Bacteroidaceae;g__Bacteroides;s__
292735	22.6053	1.98936e-06	8.48061e-05	0.00752374	0	2.72222	k__Bacteria;p__Firmicutes;c__Clostridia;o__Clostridiales;f__Lachnospiraceae;g__Blautia;s__
4381553	22.6033	1.99147e-06	8.48061e-05	0.00753174	0	28.3333	k__Bacteria;p__Bacteroidetes;c__Bacteroidia;o__Bacteroidales;f__Bacteroidaceae;g__Bacteroides;s__
173987	22.6033	1.99147e-06	8.48061e-05	0.00753174	0	1.88889	k__Bacteria;p__Firmicutes;c__Clostridia;o__Clostridiales;f__Ruminococcaceae;g__;s__
177518	22.5992	1.9957e-06	8.48061e-05	0.00754774	0	12.6111	k__Bacteria;p__Firmicutes;c__Clostridia;o__Clostridiales;f__Lachnospiraceae
180585	22.5992	1.9957e-06	8.48061e-05	0.00754774	0	5.88889	k__Bacteria;p__Firmicutes;c__Clostridia;o__Clostridiales
4127460	22.5992	1.9957e-06	8.48061e-05	0.00754774	0	2.88889	k__Bacteria;p__Bacteroidetes;c__Bacteroidia;o__Bacteroidales;f__Rikenellaceae;g__;s__
180090	22.3109	2.31885e-06	9.74433e-05	0.0087699	0.0294118	1.33333	k__Bacteria;p__Firmicutes;c__Clostridia;o__Clostridiales;f__Ruminococcaceae;g__Faecalibacterium
187186	22.2192	2.43224e-06	0.000101085	0.00919872	0.0294118	1.27778	k__Bacteria;p__Firmicutes;c__Clostridia;o__Clostridiales;f__Lachnospiraceae
197510	22.1416	2.53259e-06	0.000104112	0.00957827	0.0294118	1.55556	k__Bacteria;p__Firmicutes;c__Clostridia;o__Coriobacteriales;f__Coriobacteriaceae;g__Collinsella;s__aerofaciens
315978	21.8077	3.01381e-06	0.000122289	0.0113982	6.32353	0	k__Bacteria;p__Firmicutes;c__Clostridia;o__Clostridiales;f__Ruminococcaceae;g__;s__
178860	21.7915	3.03944e-06	0.000122289	0.0114952	15.3824	0	k__Bacteria;p__Bacteroidetes;c__Bacteroidia;o__Bacteroidales;f__Prevotellaceae;g__Prevotella;s__copri
4325533	20.6733	5.44715e-06	0.000216854	0.0206011	0.205882	5.55556	k__Bacteria;p__Bacteroidetes;c__Bacteroidia;o__Bacteroidales;f__Rikenellaceae;g__;s__
4469007	20.0373	7.59449e-06	0.00024737	0.0287224	0	0.611111	k__Bacteria;p__Firmicutes;c__Clostridia;o__Clostridiales;f__Lachnospiraceae
196902	19.9959	7.761e-06	0.00024737	0.0293521	0	0.722222	k__Bacteria;p__Firmicutes;c__Clostridia;o__Clostridiales
188098	19.9959	7.761e-06	0.00024737	0.0293521	0	0.833333	k__Bacteria;p__Firmicutes;c__Clostridia;o__Clostridiales;f__Lachnospiraceae;g__Blautia
174519	19.984	7.80911e-06	0.00024737	0.0295341	0	0.722222	k__Bacteria;p__Firmicutes;c__Clostridia;o__Clostridiales;f__Lachnospiraceae
183043	19.984	7.80911e-06	0.00024737	0.0295341	0	0.722222	k__Bacteria;p__Firmicutes;c__Clostridia;o__Clostridiales;f__Ruminococcaceae
188333	19.984	7.80911e-06	0.00024737	0.0295341	0	0.722222	k__Bacteria;p__Firmicutes;c__Clostridia;o__Clostridiales;f__Lachnospiraceae;g__Coprococcus;s__
177047	19.9722	7.85747e-06	0.00024737	0.029717	0	0.888889	k__Bacteria;p__Firmicutes;c__Clostridia;o__Clostridiales;f__Lachnospiraceae
175497	19.9663	7.88174e-06	0.00024737	0.0298087	0	1.11111	k__Bacteria;p__Firmicutes;c__Clostridia;o__Clostridiales;f__Ruminococcaceae;g__Oscillospira;s__
4468466	19.9663	7.88174e-06	0.00024737	0.0298087	0	1	k__Bacteria;p__Firmicutes;c__Clostridia;o__Clostridiales;f__Ruminococcaceae
4469167	19.9644	7.88985e-06	0.00024737	0.0298394	0	1.33333	k__Bacteria;p__Firmicutes;c__Clostridia;o__Clostridiales;f__Ruminococcaceae
179815	19.9546	7.93046e-06	0.00024737	0.029993	0	0.944444	k__Bacteria;p__Firmicutes;c__Clostridia;o__Clostridiales
180654	19.9546	7.93046e-06	0.00024737	0.029993	0	0.888889	k__Bacteria;p__Firmicutes;c__Clostridia;o__Clostridiales;f__Lachnospiraceae;g__Lachnospira;s__
343812	19.9526	7.93861e-06	0.00024737	0.0300238	0	1.27778	k__Bacteria;p__Firmicutes;c__Clostridia;o__Clostridiales;f__Ruminococcaceae
314095	19.9467	7.96308e-06	0.00024737	0.0301164	0	1.72222	k__Bacteria
199681	19.9467	7.96308e-06	0.00024737	0.0301164	0	1.61111	k__Bacteria;p__Firmicutes;c__Clostridia;o__Clostridiales;f__Lachnospiraceae;g__Blautia
4421273	19.9467	7.96308e-06	0.00024737	0.0301164	0	1.66667	k__Bacteria;p__Firmicutes;c__Clostridia;o__Clostridiales;f__Ruminococcaceae
360861	19.9467	7.96308e-06	0.00024737	0.0301164	0	1.33333	k__Bacteria;p__Firmicutes;c__Clostridia;o__Clostridiales;f__Lachnospiraceae;g__Blautia;s__producta
178640	19.9467	7.96308e-06	0.00024737	0.0301164	0	1.55556	k__Bacteria;p__Firmicutes;c__Clostridia;o__Clostridiales;f__Clostridiaceae;g__SMB53;s__
4338156	19.9428	7.97943e-06	0.00024737	0.0301782	0	1.22222	k__Bacteria;p__Firmicutes;c__Clostridia;o__Clostridiales;f__Lachnospiraceae;g__Blautia;s__
195185	19.9369	8.00401e-06	0.00024737	0.0302711	0	1.38889	k__Bacteria;p__Firmicutes;c__Clostridia;o__Clostridiales;f__Clostridiaceae
177905	19.9369	8.00401e-06	0.00024737	0.0302711	0	1.55556	k__Bacteria;p__Firmicutes;c__Clostridia;o__Clostridiales;f__;g__;s__
365256	19.9369	8.00401e-06	0.00024737	0.0302711	0	1.55556	k__Bacteria;p__Firmicutes;c__Clostridia;o__Clostridiales;f__Lachnospiraceae;g__Anaerostipes;s__
186105	19.9369	8.00401e-06	0.00024737	0.0302711	0	1.61111	k__Bacteria;p__Firmicutes;c__Clostridia;o__Clostridiales;f__Lachnospiraceae
176765	19.935	8.01221e-06	0.00024737	0.0303022	0	2.55556	k__Bacteria;p__Firmicutes;c__Clostridia;o__Clostridiales;f__Lachnospiraceae
4470870	19.935	8.01221e-06	0.00024737	0.0303022	0	4.94444	k__Bacteria;p__Bacteroidetes;c__Bacteroidia;o__Bacteroidales;f__[Barnesiellaceae];g__;s__
198380	19.933	8.02042e-06	0.00024737	0.0303332	0	11.8889	k__Bacteria;p__Firmicutes;c__Clostridia;o__Clostridiales;f__;g__;s__
4350035	19.9291	8.03687e-06	0.00024737	0.0303954	0	2.33333	k__Bacteria;p__Firmicutes;c__Clostridia;o__Clostridiales;f__Lachnospiraceae
49088	19.9271	8.0451e-06	0.00024737	0.0304266	0	5	k__Bacteria;p__Firmicutes;c__Clostridia;o__Clostridiales;f__Lachnospiraceae
174960	19.2329	1.15704e-05	0.000352896	0.0437591	0.0294118	0.722222	k__Bacteria;p__Firmicutes;c__Clostridia;o__Clostridiales;f__Clostridiaceae;g__Clostridium
4295618	19.1807	1.18908e-05	0.000356355	0.044971	18.3824	0	k__Bacteria;p__Bacteroidetes;c__Bacteroidia;o__Bacteroidales;f__Prevotellaceae;g__Prevotella;s__copri
4347159	19.1787	1.19032e-05	0.000356355	0.0450177	41.0882	0	k__Bacteria;p__Actinobacteria;c__Actinobacteria;o__Bifidobacteriales;f__Bifidobacteriaceae;g__Bifidobacterium
174654	19.1686	1.19664e-05	0.000356355	0.0452571	0.0588235	5.44444	k__Bacteria;p__Firmicutes;c__Clostridia;o__Clostridiales;f__Ruminococcaceae;g__Ruminococcus;s__bromii
