# Supplementary material for: Molecular Characterization and Meta-Analysis of Gut Microbial Communities Illustrate Enrichment of Prevotella and Megasphaera in Indian Subjects
Source: Front Microbiol. 2016 May 9;7:660. doi: 10.3389/fmicb.2016.00660 (PMC4860526; doi:10.3389/fmicb.2016.00660)
Supplement: Supplementary file 6 [file Table6.XLS]

## Sheet: Sheet1
# Results of Random Forst Analysis Indian and American
OTU	Mean_decrease_in_accuracy	Standard_deviation	Indian_mean	American_mean	taxonomy
86170	0.00374055	0.001629	0	7.27778	k__Bacteria;p__Firmicutes;c__Clostridia;o__Clostridiales;f__Ruminococcaceae;g__Faecalibacterium;s__prausnitzii
173883	0.00321505	0.00144012	0	3.05556	k__Bacteria;p__Firmicutes;c__Clostridia;o__Clostridiales;f__Clostridiaceae;g__SMB53;s__
174036	0.00318384	0.00241346	0	1.66667	k__Bacteria;p__Bacteroidetes;c__Bacteroidia;o__Bacteroidales;f__Bacteroidaceae;g__Bacteroides;s__caccae
174489	0.00232744	0.00132203	0	5.55556	k__Bacteria;p__Firmicutes;c__Clostridia;o__Clostridiales;f__Lachnospiraceae
174493	0.00341626	0.00182692	0	2.05556	k__Bacteria;p__Firmicutes;c__Clostridia;o__Clostridiales;f__Ruminococcaceae;g__Faecalibacterium;s__prausnitzii
174882	0.00120768	0.000806067	0	1.05556	k__Bacteria;p__Firmicutes;c__Clostridia;o__Clostridiales;f__Lachnospiraceae;g__Blautia
175751	0.00356198	0.0011068	0	6.16667	k__Bacteria;p__Firmicutes;c__Clostridia;o__Clostridiales;f__Lachnospiraceae
176115	0.0050558	0.0019168	0	4.16667	k__Bacteria;p__Firmicutes;c__Clostridia;o__Clostridiales;f__Ruminococcaceae;g__Faecalibacterium;s__prausnitzii
176269	0.00163698	0.000712973	20.5294	0	k__Bacteria;p__Firmicutes;c__Clostridia;o__Clostridiales;f__Lachnospiraceae;g__Lachnospira;s__
176808	0.00105242	0.000913385	0	3.33333	k__Bacteria;p__Firmicutes;c__Clostridia;o__Clostridiales;f__Lachnospiraceae
177211	0.00218913	0.000735958	0	7.27778	k__Bacteria;p__Firmicutes;c__Clostridia;o__Clostridiales;f__;g__;s__
177217	0.00510915	0.00174889	0	3.94444	k__Bacteria;p__Firmicutes;c__Clostridia;o__Clostridiales;f__;g__;s__
179729	0.0095521	0.00340928	0	12.1111	k__Bacteria;p__Firmicutes;c__Clostridia;o__Clostridiales;f__Lachnospiraceae
179911	0.00152273	0.00117798	0.117647	1.44444	k__Bacteria;p__Firmicutes;c__Clostridia;o__Clostridiales;f__Lachnospiraceae
180090	0.00115909	0.00103253	0.0294118	1.33333	k__Bacteria;p__Firmicutes;c__Clostridia;o__Clostridiales;f__Ruminococcaceae;g__Faecalibacterium
180585	0.00126505	0.000745877	0	5.88889	k__Bacteria;p__Firmicutes;c__Clostridia;o__Clostridiales
180615	0.00120031	0.000692675	0	0.777778	k__Bacteria;p__Firmicutes;c__Clostridia;o__Clostridiales;f__Lachnospiraceae;g__Blautia;s__producta
180806	0.00193887	0.00104916	0	2.11111	k__Bacteria;p__Firmicutes;c__Clostridia;o__Clostridiales;f__Ruminococcaceae;g__Faecalibacterium;s__prausnitzii
180874	0.00365387	0.00140873	0	3.16667	k__Bacteria;p__Firmicutes;c__Clostridia;o__Clostridiales;f__Lachnospiraceae;g__Roseburia;s__faecis
181047	0.00224003	0.0013976	0	2.33333	k__Bacteria;p__Firmicutes;c__Clostridia;o__Clostridiales;f__Lachnospiraceae
181675	0.00371458	0.00176478	0	3.22222	k__Bacteria;p__Firmicutes;c__Clostridia;o__Clostridiales;f__Lachnospiraceae;g__Blautia;s__
181791	0.00264444	0.00124104	0	3.55556	k__Bacteria;p__Firmicutes;c__Clostridia;o__Clostridiales;f__Lachnospiraceae;g__Blautia;s__obeum
182647	0.0035332	0.00105659	0	2.16667	k__Bacteria;p__Firmicutes;c__Clostridia;o__Clostridiales;f__Lachnospiraceae;g__Dorea;s__formicigenerans
183533	0.00525133	0.00260152	0.0294118	11.8889	k__Bacteria;p__Firmicutes;c__Clostridia;o__Clostridiales;f__Lachnospiraceae;g__Coprococcus;s__
183925	0.0019813	0.000782311	0	3.11111	k__Bacteria;p__Firmicutes;c__Clostridia;o__Clostridiales;f__Lachnospiraceae;g__[Ruminococcus];s__
184678	0.00164539	0.000440163	0	3.66667	k__Bacteria;p__Firmicutes;c__Clostridia;o__Clostridiales;f__Ruminococcaceae;g__Faecalibacterium;s__prausnitzii
184725	0.0018637	0.00104137	0	3.33333	k__Bacteria;p__Bacteroidetes;c__Bacteroidia;o__Bacteroidales;f__Rikenellaceae;g__;s__
185861	0.00189759	0.00105388	0	6.66667	k__Bacteria;p__Firmicutes;c__Clostridia;o__Clostridiales;f__Lachnospiraceae
185969	0.00246529	0.0015215	0	3.16667	k__Bacteria;p__Firmicutes;c__Clostridia;o__Clostridiales;f__Lachnospiraceae;g__Blautia;s__
186133	0.00112575	0.00110697	0	16.7222	k__Bacteria;p__Firmicutes;c__Clostridia;o__Clostridiales;f__Ruminococcaceae;g__Ruminococcus;s__
186896	0.00416594	0.00133529	0	4.05556	k__Bacteria;p__Firmicutes;c__Clostridia;o__Clostridiales;f__Lachnospiraceae
187053	0.0080756	0.00210618	0	2.94444	k__Bacteria;p__Firmicutes;c__Clostridia;o__Clostridiales;f__Lachnospiraceae;g__Blautia;s__
188556	0.00144142	0.000620293	0	1.44444	k__Bacteria;p__Firmicutes;c__Clostridia;o__Clostridiales;f__Lachnospiraceae
188918	0.00264549	0.00175892	17.2647	0	k__Bacteria;p__Firmicutes;c__Clostridia;o__Clostridiales;f__Lachnospiraceae
189592	0.00769362	0.00208109	0	5.44444	k__Bacteria;p__Firmicutes;c__Clostridia;o__Clostridiales;f__Lachnospiraceae
189760	0.00143157	0.00117785	0	1.55556	k__Bacteria;p__Firmicutes;c__Clostridia;o__Clostridiales;f__Ruminococcaceae;g__Faecalibacterium;s__prausnitzii
192720	0.00175335	0.000766495	0	1.61111	k__Bacteria
193667	0.00203706	0.000978554	0	13.3889	k__Bacteria;p__Firmicutes;c__Clostridia;o__Clostridiales
196054	0.0044186	0.00130635	0	2.38889	k__Bacteria;p__Firmicutes;c__Clostridia;o__Clostridiales;f__Lachnospiraceae
196729	0.00572528	0.0026016	59.8824	0.0555556	k__Bacteria;p__Bacteroidetes;c__Bacteroidia;o__Bacteroidales;f__Prevotellaceae;g__Prevotella;s__copri
197341	0.00486422	0.00129109	0	1.44444	k__Bacteria;p__Firmicutes;c__Clostridia;o__Clostridiales;f__Lachnospiraceae
232030	0.00202732	0.00142105	0	1.22222	k__Bacteria;p__Firmicutes;c__Clostridia;o__Clostridiales;f__Lachnospiraceae
315978	0.00139167	0.000886147	6.32353	0	k__Bacteria;p__Firmicutes;c__Clostridia;o__Clostridiales;f__Ruminococcaceae;g__;s__
316732	0.00599091	0.00228489	0.0294118	13.5	k__Bacteria;p__Firmicutes;c__Clostridia;o__Clostridiales;f__Lachnospiraceae
323473	0.00156975	0.000902235	0	1.16667	k__Bacteria;p__Firmicutes;c__Clostridia;o__Clostridiales;f__Lachnospiraceae
330458	0.00151287	0.000914999	14.7647	0	k__Bacteria;p__Firmicutes;c__Clostridia;o__Clostridiales;f__Lachnospiraceae;g__Roseburia;s__
336275	0.00432097	0.0015092	0	7.33333	k__Bacteria;p__Firmicutes;c__Clostridia;o__Clostridiales;f__Lachnospiraceae;g__Blautia
367889	0.00675386	0.0023454	0	4.83333	k__Bacteria;p__Firmicutes;c__Clostridia;o__Clostridiales;f__Lachnospiraceae;g__Coprococcus;s__
370099	0.00211596	0.000955845	0.0294118	7.55556	k__Bacteria;p__Firmicutes;c__Erysipelotrichi;o__Erysipelotrichales;f__[Coprobacillaceae];g__;s__
772282	0.0027056	0.00160599	0	3.61111	k__Bacteria;p__Bacteroidetes;c__Bacteroidia;o__Bacteroidales;f__Rikenellaceae;g__;s__
839610	0.0044268	0.00134472	0	5.77778	k__Bacteria;p__Firmicutes;c__Clostridia;o__Clostridiales
847228	0.00208832	0.00108881	0	5.27778	k__Bacteria;p__Bacteroidetes;c__Bacteroidia;o__Bacteroidales;f__Porphyromonadaceae;g__Parabacteroides;s__
1813954	0.00102758	0.000551426	0	4.94444	k__Bacteria;p__Bacteroidetes;c__Bacteroidia;o__Bacteroidales;f__Bacteroidaceae;g__Bacteroides;s__
2056702	0.00102354	0.00071996	0	1.83333	k__Bacteria;p__Firmicutes;c__Clostridia;o__Clostridiales;f__Ruminococcaceae
2108562	0.00646961	0.002434	0	5.27778	k__Bacteria;p__Firmicutes;c__Clostridia;o__Clostridiales;f__Ruminococcaceae;g__Faecalibacterium;s__prausnitzii
2442708	0.00203205	0.00140456	0	11.6667	k__Bacteria;p__Bacteroidetes;c__Bacteroidia;o__Bacteroidales;f__Bacteroidaceae;g__Bacteroides;s__uniformis
2575651	0.00692649	0.00195613	0	2.5	k__Bacteria;p__Firmicutes;c__Clostridia;o__Clostridiales;f__Lachnospiraceae;g__[Ruminococcus];s__gnavus
3486634	0.00380393	0.0019055	0	24.4444	k__Bacteria;p__Bacteroidetes;c__Bacteroidia;o__Bacteroidales;f__Bacteroidaceae;g__Bacteroides
3798858	0.00161576	0.00111463	0	1.38889	k__Bacteria;p__Firmicutes;c__Clostridia;o__Clostridiales;f__Lachnospiraceae;g__Roseburia;s__
3991008	0.00107286	0.000959994	0	0.833333	k__Bacteria;p__Firmicutes;c__Clostridia;o__Clostridiales;f__Ruminococcaceae;g__Faecalibacterium;s__prausnitzii
4127460	0.00100151	0.000819894	0	2.88889	k__Bacteria;p__Bacteroidetes;c__Bacteroidia;o__Bacteroidales;f__Rikenellaceae;g__;s__
4342682	0.00567659	0.00260047	0	3	k__Bacteria;p__Firmicutes;c__Clostridia;o__Clostridiales;f__Ruminococcaceae;g__Faecalibacterium;s__prausnitzii
4346374	0.00532882	0.00268444	0	21.8889	k__Bacteria;p__Bacteroidetes;c__Bacteroidia;o__Bacteroidales;f__Bacteroidaceae;g__Bacteroides;s__uniformis
4381553	0.00102162	0.000558668	0	28.3333	k__Bacteria;p__Bacteroidetes;c__Bacteroidia;o__Bacteroidales;f__Bacteroidaceae;g__Bacteroides;s__
4381555	0.00180195	0.00158365	0	13	k__Bacteria;p__Firmicutes;c__Clostridia;o__Clostridiales;f__Lachnospiraceae;g__Coprococcus;s__eutactus
4394977	0.00214673	0.000907042	0	1.11111	k__Bacteria;p__Firmicutes;c__Clostridia;o__Clostridiales;f__Lachnospiraceae;g__Roseburia;s__
4409280	0.00120511	0.000649638	0	1.33333	k__Bacteria;p__Firmicutes;c__Clostridia;o__Clostridiales;f__Ruminococcaceae
4409730	0.00222584	0.00148843	0	1.72222	k__Bacteria;p__Firmicutes;c__Clostridia;o__Clostridiales;f__Clostridiaceae;g__SMB53;s__
4410638	0.00554456	0.00217169	0	3.55556	k__Bacteria;p__Firmicutes;c__Clostridia;o__Clostridiales;f__Ruminococcaceae;g__Faecalibacterium
4412541	0.0115588	0.00187062	0	10.8333	k__Bacteria;p__Firmicutes;c__Clostridia;o__Clostridiales;f__Ruminococcaceae;g__Faecalibacterium;s__prausnitzii
4434334	0.00210757	0.00102815	0	2.66667	k__Bacteria;p__Firmicutes;c__Clostridia;o__Clostridiales
4463108	0.0111613	0.0040965	85.8529	0	k__Bacteria;p__Firmicutes;c__Bacilli;o__Lactobacillales;f__Lactobacillaceae;g__Lactobacillus;s__ruminis
4463709	0.00162991	0.00124191	0	4	k__Bacteria;p__Firmicutes;c__Clostridia;o__Clostridiales;f__Lachnospiraceae;g__Coprococcus;s__
4474380	0.00285553	0.00176155	0	2.94444	k__Bacteria;p__Firmicutes;c__Clostridia;o__Clostridiales;f__Lachnospiraceae;g__Blautia;s__
4478125	0.00210606	0.000859179	0	4	k__Bacteria;p__Firmicutes;c__Clostridia;o__Clostridiales;f__Ruminococcaceae;g__Faecalibacterium;s__prausnitzii
4480529	0.00119571	0.000955837	0	1.27778	k__Bacteria;p__Firmicutes;c__Clostridia;o__Clostridiales;f__Lachnospiraceae
