# Supplementary material for: Molecular Characterization and Meta-Analysis of Gut Microbial Communities Illustrate Enrichment of Prevotella and Megasphaera in Indian Subjects
Source: Front Microbiol. 2016 May 9;7:660. doi: 10.3389/fmicb.2016.00660 (PMC4860526; doi:10.3389/fmicb.2016.00660)
Supplement: Supplementary file 7 [file Table7.XLS]

## Sheet: Sheet1
# Result of Kruskal-Wallis test showing 460 unique OTUs among the Spanish, Korean, Indian, Bangladeshi and American subejcts. Shown in the table are the mean abundance of each unique OTU with it taxonomic assignment
OTU	Test-Statistic	P	FDR_P	Bonferroni_P	Spain_mean	Korea_mean	India_mean	Bangladesh_mean	American_mean	taxonomy
188753	4	0.406006	0.406006	1	0	0	1	0	0	k__Bacteria;p__Firmicutes;c__Clostridia;o__Clostridiales;f__Lachnospiraceae
4465905	4	0.406006	0.406006	1	0	0	1	0	0	k__Bacteria;p__Firmicutes;c__Clostridia;o__Clostridiales;f__Lachnospiraceae
4306262	4	0.406006	0.406006	1	0	0	1	0	0	k__Bacteria;p__Verrucomicrobia;c__Verrucomicrobiae;o__Verrucomicrobiales;f__Verrucomicrobiaceae;g__Akkermansia;s__muciniphila
4431292	4	0.406006	0.406006	1	0	0	2	0	0	k__Bacteria;p__Firmicutes;c__Clostridia;o__Clostridiales;f__Ruminococcaceae;g__Oscillospira;s__
347714	4	0.406006	0.406006	1	0	0	1	0	0	k__Bacteria;p__Firmicutes;c__Clostridia;o__Clostridiales;f__Peptostreptococcaceae;g__;s__
174683	4	0.406006	0.406006	1	0	0	1	0	0	k__Bacteria;p__Firmicutes;c__Clostridia;o__Clostridiales;f__Lachnospiraceae;g__Coprococcus;s__
31235	4	0.406006	0.406006	1	0	0	8	0	0	k__Bacteria;p__Fusobacteria;c__Fusobacteria;o__Fusobacteriales;f__Leptotrichiaceae;g__Leptotrichia;s__
825808	4	0.406006	0.406006	1	0	0	14	0	0	k__Bacteria;p__Actinobacteria;c__Actinobacteria;o__Bifidobacteriales;f__Bifidobacteriaceae;g__Bifidobacterium;s__
336614	4	0.406006	0.406006	1	0	0	2	0	0	k__Bacteria;p__Firmicutes;c__Clostridia;o__Clostridiales;f__Lachnospiraceae
192222	4	0.406006	0.406006	1	0	0	2	0	0	k__Bacteria;p__Bacteroidetes;c__Bacteroidia;o__Bacteroidales;f__Prevotellaceae;g__Prevotella
2398439	4	0.406006	0.406006	1	0	0	1	0	0	k__Bacteria;p__Firmicutes;c__Clostridia;o__Clostridiales;f__Ruminococcaceae;g__;s__
315463	4	0.406006	0.406006	1	0	0	1	0	0	k__Bacteria;p__Firmicutes;c__Clostridia;o__Clostridiales;f__Ruminococcaceae;g__;s__
174019	4	0.406006	0.406006	1	0	0	11	0	0	k__Bacteria;p__Firmicutes;c__Clostridia;o__Clostridiales;f__Lachnospiraceae;g__Coprococcus
210092	4	0.406006	0.406006	1	0	0	7	0	0	k__Bacteria;p__Firmicutes;c__Clostridia;o__Clostridiales;f__Lachnospiraceae
4449054	4	0.406006	0.406006	1	0	0	3	0	0	k__Bacteria;p__Bacteroidetes;c__Bacteroidia;o__Bacteroidales;f__Bacteroidaceae;g__Bacteroides;s__caccae
165118	4	0.406006	0.406006	1	0	0	7	0	0	k__Bacteria;p__Bacteroidetes;c__Bacteroidia;o__Bacteroidales
345899	4	0.406006	0.406006	1	0	0	3	0	0	k__Bacteria;p__Bacteroidetes;c__Bacteroidia;o__Bacteroidales;f__Prevotellaceae;g__Prevotella;s__copri
194129	4	0.406006	0.406006	1	0	0	5	0	0	k__Bacteria;p__Firmicutes;c__Clostridia;o__Clostridiales;f__Lachnospiraceae
512894	4	0.406006	0.406006	1	0	0	4	0	0	k__Bacteria;p__Bacteroidetes;c__Bacteroidia;o__Bacteroidales;f__[Paraprevotellaceae]
4423027	4	0.406006	0.406006	1	0	0	2	0	0	k__Bacteria;p__Proteobacteria;c__Gammaproteobacteria;o__Enterobacteriales;f__Enterobacteriaceae
4323393	4	0.406006	0.406006	1	0	0	1	0	0	k__Bacteria;p__Proteobacteria;c__Gammaproteobacteria;o__Pasteurellales;f__Pasteurellaceae;g__Haemophilus;s__parainfluenzae
347553	4	0.406006	0.406006	1	0	0	1	0	0	k__Bacteria;p__Firmicutes;c__Clostridia;o__Clostridiales;f__Peptostreptococcaceae;g__;s__
295180	4	0.406006	0.406006	1	0	0	10	0	0	k__Bacteria;p__Proteobacteria;c__Alphaproteobacteria;o__RF32;f__;g__;s__
788593	4	0.406006	0.406006	1	0	0	1	0	0	k__Bacteria;p__Proteobacteria;c__Gammaproteobacteria;o__Enterobacteriales;f__Enterobacteriaceae
290759	4	0.406006	0.406006	1	0	0	2	0	0	k__Bacteria;p__Firmicutes;c__Bacilli;o__Lactobacillales;f__Streptococcaceae;g__Streptococcus;s__luteciae
4309760	4	0.406006	0.406006	1	0	0	1	0	0	k__Bacteria;p__Firmicutes;c__Clostridia;o__Clostridiales;f__Ruminococcaceae;g__Ruminococcus;s__
4310221	4	0.406006	0.406006	1	0	0	40	0	0	k__Bacteria;p__Bacteroidetes;c__Bacteroidia;o__Bacteroidales
177878	4	0.406006	0.406006	1	0	0	2	0	0	k__Bacteria;p__Firmicutes;c__Clostridia;o__Clostridiales;f__Ruminococcaceae;g__Faecalibacterium;s__prausnitzii
52166	4	0.406006	0.406006	1	0	0	8	0	0	k__Bacteria;p__Firmicutes;c__Clostridia;o__Clostridiales;f__Veillonellaceae;g__Megasphaera;s__elsdenii
175761	4	0.406006	0.406006	1	0	0	3	0	0	k__Bacteria;p__Firmicutes;c__Clostridia;o__Clostridiales;f__Ruminococcaceae;g__Oscillospira;s__
3151924	4	0.406006	0.406006	1	0	0	1	0	0	k__Bacteria;p__Proteobacteria;c__Gammaproteobacteria;o__Enterobacteriales;f__Enterobacteriaceae
4435784	4	0.406006	0.406006	1	0	0	4	0	0	k__Bacteria;p__Bacteroidetes;c__Bacteroidia;o__Bacteroidales;f__Bacteroidaceae;g__Bacteroides
144196	4	0.406006	0.406006	1	0	0	10	0	0	k__Bacteria;p__Firmicutes;c__Clostridia;o__Clostridiales;f__Ruminococcaceae;g__;s__
4308811	4	0.406006	0.406006	1	0	0	5	0	0	k__Bacteria;p__Firmicutes;c__Clostridia;o__Coriobacteriales;f__Coriobacteriaceae
925131	4	0.406006	0.406006	1	0	0	1	0	0	k__Bacteria;p__Bacteroidetes;c__Bacteroidia;o__Bacteroidales
292041	4	0.406006	0.406006	1	0	0	43	0	0	k__Bacteria;p__Bacteroidetes;c__Bacteroidia;o__Bacteroidales;f__Prevotellaceae;g__Prevotella;s__copri
4483037	4	0.406006	0.406006	1	0	0	42	0	0	k__Bacteria;p__Firmicutes;c__Clostridia;o__Clostridiales;f__Ruminococcaceae;g__;s__
260787	4	0.406006	0.406006	1	0	0	7	0	0	k__Bacteria;p__Firmicutes;c__Clostridia;o__Clostridiales;f__Lachnospiraceae;g__Coprococcus
4288931	4	0.406006	0.406006	1	0	0	2	0	0	k__Bacteria
300859	4	0.406006	0.406006	1	0	0	19	0	0	k__Bacteria;p__Bacteroidetes;c__Bacteroidia;o__Bacteroidales;f__Prevotellaceae;g__Prevotella;s__
4458306	4	0.406006	0.406006	1	0	0	9	0	0	k__Bacteria;p__Firmicutes;c__Clostridia;o__Clostridiales;f__Veillonellaceae;g__Veillonella
292210	4	0.406006	0.406006	1	0	0	11	0	0	k__Bacteria;p__Bacteroidetes;c__Bacteroidia;o__Bacteroidales;f__Prevotellaceae;g__Prevotella;s__copri
533613	4	0.406006	0.406006	1	0	0	1	0	0	k__Bacteria;p__Proteobacteria;c__Epsilonproteobacteria;o__Campylobacterales;f__Campylobacteraceae;g__Campylobacter;s__
363029	4	0.406006	0.406006	1	0	0	9	0	0	k__Bacteria;p__Firmicutes;c__Clostridia;o__Clostridiales;f__Lachnospiraceae;g__Blautia
179664	4	0.406006	0.406006	1	0	0	6	0	0	k__Bacteria;p__Firmicutes;c__Clostridia;o__Clostridiales;f__;g__;s__
179486	4	0.406006	0.406006	1	0	0	2	0	0	k__Bacteria;p__Firmicutes;c__Clostridia;o__Clostridiales;f__Ruminococcaceae
930592	4	0.406006	0.406006	1	0	0	2	0	0	k__Bacteria;p__Firmicutes;c__Bacilli;o__Lactobacillales;f__Streptococcaceae;g__Streptococcus;s__infantis
4406814	4	0.406006	0.406006	1	0	0	6	0	0	k__Bacteria;p__Firmicutes;c__Clostridia;o__Clostridiales
551141	4	0.406006	0.406006	1	0	0	3	0	0	k__Bacteria;p__Firmicutes;c__Clostridia;o__Clostridiales;f__Lachnospiraceae
346938	4	0.406006	0.406006	1	0	0	57	0	0	k__Bacteria;p__Bacteroidetes;c__Bacteroidia;o__Bacteroidales;f__Prevotellaceae;g__Prevotella;s__copri
484751	4	0.406006	0.406006	1	0	0	1	0	0	k__Bacteria;p__Proteobacteria;c__Gammaproteobacteria;o__Enterobacteriales;f__Enterobacteriaceae
362327	4	0.406006	0.406006	1	0	0	4	0	0	k__Bacteria;p__Firmicutes;c__Clostridia;o__Clostridiales;f__Ruminococcaceae;g__Faecalibacterium;s__prausnitzii
727245	4	0.406006	0.406006	1	0	0	1	0	0	k__Bacteria;p__Bacteroidetes;c__Bacteroidia;o__Bacteroidales;f__Prevotellaceae;g__Prevotella;s__
296535	4	0.406006	0.406006	1	0	0	1	0	0	k__Bacteria;p__Firmicutes;c__Bacilli;o__Lactobacillales;f__Streptococcaceae
4461030	4	0.406006	0.406006	1	0	0	7	0	0	k__Bacteria;p__Proteobacteria;c__Gammaproteobacteria;o__Enterobacteriales;f__Enterobacteriaceae;g__Klebsiella;s__
234314	4	0.406006	0.406006	1	0	0	1	0	0	k__Bacteria;p__Firmicutes;c__Clostridia;o__Clostridiales;f__Lachnospiraceae
336115	4	0.406006	0.406006	1	0	0	1	0	0	k__Bacteria;p__Firmicutes;c__Clostridia;o__Clostridiales;f__Lachnospiraceae
344746	4	0.406006	0.406006	1	0	0	2	0	0	k__Bacteria;p__Firmicutes;c__Clostridia;o__Clostridiales;f__Veillonellaceae
4446120	4	0.406006	0.406006	1	0	0	1	0	0	k__Bacteria;p__Firmicutes;c__Clostridia;o__Clostridiales;f__Ruminococcaceae;g__Oscillospira;s__
828333	4	0.406006	0.406006	1	0	0	1	0	0	k__Bacteria;p__Firmicutes;c__Clostridia;o__Clostridiales;f__Lachnospiraceae
315978	4	0.406006	0.406006	1	0	0	45	0	0	k__Bacteria;p__Firmicutes;c__Clostridia;o__Clostridiales;f__Ruminococcaceae
4361768	4	0.406006	0.406006	1	0	0	1	0	0	k__Bacteria
177421	4	0.406006	0.406006	1	0	0	1	0	0	k__Bacteria;p__Firmicutes;c__Clostridia;o__Clostridiales;f__Lachnospiraceae;g__Blautia
178773	4	0.406006	0.406006	1	0	0	1	0	0	k__Bacteria
4402537	4	0.406006	0.406006	1	0	0	1	0	0	k__Bacteria
306160	4	0.406006	0.406006	1	0	0	3	0	0	k__Bacteria;p__Bacteroidetes;c__Bacteroidia;o__Bacteroidales;f__Porphyromonadaceae;g__Parabacteroides;s__
2380160	4	0.406006	0.406006	1	0	0	1	0	0	k__Bacteria;p__Bacteroidetes;c__Bacteroidia;o__Bacteroidales;f__Bacteroidaceae;g__Bacteroides;s__fragilis
581201	4	0.406006	0.406006	1	0	0	2	0	0	k__Bacteria
179583	4	0.406006	0.406006	1	0	0	1	0	0	k__Bacteria;p__Firmicutes;c__Clostridia;o__Clostridiales;f__Ruminococcaceae;g__Faecalibacterium
4384124	4	0.406006	0.406006	1	0	0	1	0	0	k__Bacteria;p__Firmicutes;c__Clostridia;o__Coriobacteriales;f__Coriobacteriaceae;g__Collinsella;s__aerofaciens
4387208	4	0.406006	0.406006	1	0	0	5	0	0	k__Bacteria;p__Firmicutes;c__Bacilli;o__Lactobacillales;f__Enterococcaceae
4454140	4	0.406006	0.406006	1	0	0	7	0	0	k__Bacteria;p__Firmicutes;c__Bacilli
323135	4	0.406006	0.406006	1	0	0	5	0	0	k__Bacteria;p__Firmicutes;c__Clostridia;o__Clostridiales;f__Ruminococcaceae
4431803	4	0.406006	0.406006	1	0	0	1	0	0	k__Bacteria;p__Cyanobacteria;c__Chloroplast;o__Streptophyta;f__;g__;s__
176167	4	0.406006	0.406006	1	0	0	4	0	0	k__Bacteria;p__Firmicutes;c__Clostridia;o__Clostridiales;f__Ruminococcaceae;g__Ruminococcus;s__callidus
176297	4	0.406006	0.406006	1	0	0	1	0	0	k__Bacteria;p__Firmicutes;c__Clostridia;o__Clostridiales;f__Lachnospiraceae
17598	4	0.406006	0.406006	1	0	0	2	0	0	k__Bacteria;p__Firmicutes;c__Clostridia;o__Clostridiales;f__Ruminococcaceae;g__;s__
3931537	4	0.406006	0.406006	1	0	0	1	0	0	k__Bacteria;p__Firmicutes;c__Clostridia;o__Clostridiales
178571	4	0.406006	0.406006	1	0	0	2	0	0	k__Bacteria;p__Firmicutes;c__Clostridia;o__Clostridiales
4416763	4	0.406006	0.406006	1	0	0	1	0	0	k__Bacteria;p__Firmicutes;c__Bacilli;o__Lactobacillales;f__Streptococcaceae;g__Streptococcus;s__anginosus
825033	4	0.406006	0.406006	1	0	0	1	0	0	k__Bacteria;p__Proteobacteria;c__Gammaproteobacteria
182157	4	0.406006	0.406006	1	0	0	1	0	0	k__Bacteria;p__Bacteroidetes;c__Bacteroidia;o__Bacteroidales;f__Bacteroidaceae;g__Bacteroides;s__
4358723	4	0.406006	0.406006	1	0	0	1	0	0	k__Bacteria;p__Bacteroidetes;c__Bacteroidia;o__Bacteroidales;f__Bacteroidaceae;g__Bacteroides;s__
362363	4	0.406006	0.406006	1	0	0	1	0	0	k__Bacteria;p__Firmicutes;c__Clostridia;o__Clostridiales;f__Ruminococcaceae;g__Faecalibacterium
185420	4	0.406006	0.406006	1	0	0	2	0	0	k__Bacteria;p__Bacteroidetes;c__Bacteroidia;o__Bacteroidales;f__Rikenellaceae;g__;s__
173876	4	0.406006	0.406006	1	0	0	3	0	0	k__Bacteria;p__Firmicutes;c__Clostridia;o__Clostridiales
1085832	4	0.406006	0.406006	1	0	0	1	0	0	k__Bacteria;p__Firmicutes;c__Bacilli;o__Lactobacillales;f__Streptococcaceae
2617854	4	0.406006	0.406006	1	0	0	1	0	0	k__Bacteria;p__Bacteroidetes;c__Bacteroidia;o__Bacteroidales;f__Rikenellaceae;g__;s__
515381	4	0.406006	0.406006	1	0	0	1	0	0	k__Bacteria;p__Bacteroidetes;c__Bacteroidia;o__Bacteroidales;f__Prevotellaceae;g__Prevotella;s__copri
566243	4	0.406006	0.406006	1	0	0	2	0	0	k__Bacteria;p__Proteobacteria;c__Gammaproteobacteria;o__Enterobacteriales;f__Enterobacteriaceae;g__Escherichia;s__
235424	4	0.406006	0.406006	1	0	0	1	0	0	k__Bacteria;p__Firmicutes;c__Clostridia;o__Clostridiales;f__Clostridiaceae;g__Clostridium
227758	4	0.406006	0.406006	1	0	0	5	0	0	k__Bacteria;p__Firmicutes;c__Clostridia;o__Coriobacteriales;f__Coriobacteriaceae;g__Collinsella
345454	4	0.406006	0.406006	1	0	0	83	0	0	k__Bacteria;p__Firmicutes;c__Clostridia;o__Clostridiales;f__Peptostreptococcaceae;g__;s__
4439487	4	0.406006	0.406006	1	0	0	1	0	0	k__Bacteria
316732	4	0.406006	0.406006	1	0	0	1	0	0	k__Bacteria
4309136	4	0.406006	0.406006	1	0	0	1	0	0	k__Bacteria
186973	4	0.406006	0.406006	1	0	0	1	0	0	k__Bacteria;p__Firmicutes;c__Bacilli;o__Lactobacillales;f__Lactobacillaceae
359720	4	0.406006	0.406006	1	0	0	1	0	0	k__Bacteria;p__Firmicutes;c__Clostridia;o__Clostridiales;f__Ruminococcaceae
4372973	4	0.406006	0.406006	1	0	0	4	0	0	k__Bacteria;p__Firmicutes;c__Clostridia;o__Clostridiales;f__Ruminococcaceae;g__Oscillospira;s__
4417158	4	0.406006	0.406006	1	0	0	1	0	0	k__Bacteria;p__Proteobacteria;c__Gammaproteobacteria
1089121	4	0.406006	0.406006	1	0	0	1	0	0	k__Bacteria;p__Actinobacteria;c__Actinobacteria;o__Actinomycetales;f__Actinomycetaceae;g__Actinomyces;s__
772393	4	0.406006	0.406006	1	0	0	1	0	0	k__Bacteria;p__Firmicutes;c__Clostridia;o__Clostridiales;f__Catabacteriaceae;g__;s__
1663575	4	0.406006	0.406006	1	0	0	1	0	0	k__Bacteria;p__Proteobacteria;c__Gammaproteobacteria;o__Enterobacteriales;f__Enterobacteriaceae
359954	4	0.406006	0.406006	1	0	0	1	0	0	k__Bacteria;p__Firmicutes;c__Clostridia;o__Clostridiales;f__Veillonellaceae;g__Veillonella;s__
154641	4	0.406006	0.406006	1	0	0	1	0	0	k__Bacteria;p__Bacteroidetes;c__Bacteroidia;o__Bacteroidales;f__Prevotellaceae;g__Prevotella
4329788	4	0.406006	0.406006	1	0	0	1	0	0	k__Bacteria;p__Firmicutes;c__Clostridia;o__Clostridiales;f__Ruminococcaceae;g__;s__
180182	4	0.406006	0.406006	1	0	0	1	0	0	k__Bacteria;p__Firmicutes;c__Clostridia;o__Clostridiales;f__Ruminococcaceae
173565	4	0.406006	0.406006	1	0	0	3	0	0	k__Bacteria;p__Bacteroidetes;c__Bacteroidia;o__Bacteroidales;f__Prevotellaceae;g__Prevotella;s__copri
4393499	4	0.406006	0.406006	1	0	0	1	0	0	k__Bacteria
4392549	4	0.406006	0.406006	1	0	0	205	0	0	k__Bacteria;p__Firmicutes;c__Bacilli;o__Lactobacillales;f__Streptococcaceae
304161	4	0.406006	0.406006	1	0	0	2	0	0	k__Bacteria;p__Firmicutes;c__Clostridia;o__Clostridiales;f__Ruminococcaceae;g__Oscillospira;s__
2201995	4	0.406006	0.406006	1	0	0	5	0	0	k__Bacteria;p__Proteobacteria;c__Betaproteobacteria;o__Burkholderiales;f__Alcaligenaceae;g__Sutterella;s__
4315395	4	0.406006	0.406006	1	0	0	1	0	0	k__Bacteria
312156	4	0.406006	0.406006	1	0	0	6	0	0	k__Bacteria;p__Firmicutes;c__Clostridia;o__Clostridiales;f__Lachnospiraceae
293843	4	0.406006	0.406006	1	0	0	1	0	0	k__Bacteria;p__Bacteroidetes;c__Bacteroidia;o__Bacteroidales;f__Prevotellaceae;g__Prevotella
4296763	4	0.406006	0.406006	1	0	0	1	0	0	k__Bacteria;p__Firmicutes;c__Clostridia;o__Clostridiales;f__Ruminococcaceae;g__;s__
319127	4	0.406006	0.406006	1	0	0	1	0	0	k__Bacteria;p__Firmicutes;c__Clostridia;o__Clostridiales;f__Lachnospiraceae
1788466	4	0.406006	0.406006	1	0	0	1	0	0	k__Bacteria;p__Firmicutes;c__Clostridia;o__Clostridiales;f__Lachnospiraceae
3134492	4	0.406006	0.406006	1	0	0	1	0	0	k__Bacteria;p__Firmicutes;c__Clostridia;o__Clostridiales;f__Lachnospiraceae
199047	4	0.406006	0.406006	1	0	0	1	0	0	k__Bacteria;p__Firmicutes;c__Clostridia;o__Clostridiales;f__Ruminococcaceae;g__Faecalibacterium
4480861	4	0.406006	0.406006	1	0	0	54	0	0	k__Bacteria;p__Firmicutes;c__Erysipelotrichi;o__Erysipelotrichales;f__[Coprobacillaceae];g__Catenibacterium;s__
330458	4	0.406006	0.406006	1	0	0	53	0	0	k__Bacteria;p__Firmicutes;c__Clostridia;o__Clostridiales;f__Lachnospiraceae;g__Roseburia;s__
4200918	4	0.406006	0.406006	1	0	0	1	0	0	k__Bacteria;p__Firmicutes;c__Bacilli;o__Lactobacillales;f__Lactobacillaceae;g__Lactobacillus;s__
189485	4	0.406006	0.406006	1	0	0	1	0	0	k__Bacteria;p__Firmicutes;c__Clostridia;o__Clostridiales;f__Lachnospiraceae;g__Coprococcus
358016	4	0.406006	0.406006	1	0	0	1	0	0	k__Bacteria;p__Firmicutes;c__Clostridia;o__Clostridiales;f__Lachnospiraceae
4449427	4	0.406006	0.406006	1	0	0	1	0	0	k__Bacteria;p__Firmicutes;c__Clostridia;o__Clostridiales;f__Lachnospiraceae
173810	4	0.406006	0.406006	1	0	0	5	0	0	k__Bacteria;p__Firmicutes;c__Clostridia;o__Clostridiales
4308160	4	0.406006	0.406006	1	0	0	1	0	0	k__Bacteria;p__Proteobacteria
591447	4	0.406006	0.406006	1	0	0	3	0	0	k__Bacteria;p__Firmicutes;c__Clostridia;o__Clostridiales;f__Lachnospiraceae
4349503	4	0.406006	0.406006	1	0	0	1	0	0	k__Bacteria;p__Bacteroidetes;c__Bacteroidia;o__Bacteroidales;f__Porphyromonadaceae;g__Parabacteroides;s__distasonis
308665	4	0.406006	0.406006	1	0	0	2	0	0	k__Bacteria;p__Firmicutes;c__Clostridia;o__Clostridiales;f__Clostridiaceae;g__Sarcina;s__
351200	4	0.406006	0.406006	1	0	0	2	0	0	k__Bacteria;p__Firmicutes;c__Clostridia;o__Clostridiales;f__Lachnospiraceae
918242	4	0.406006	0.406006	1	0	0	4	0	0	k__Bacteria;p__Cyanobacteria;c__4C0d-2;o__YS2;f__;g__;s__
926526	4	0.406006	0.406006	1	0	0	1	0	0	k__Bacteria;p__Actinobacteria;c__Actinobacteria;o__Actinomycetales;f__Micrococcaceae;g__Rothia;s__mucilaginosa
652696	4	0.406006	0.406006	1	0	0	3	0	0	k__Bacteria;p__Actinobacteria;c__Actinobacteria;o__Bifidobacteriales;f__Bifidobacteriaceae;g__Bifidobacterium;s__adolescentis
289929	4	0.406006	0.406006	1	0	0	1	0	0	k__Bacteria;p__Firmicutes;c__Clostridia;o__Clostridiales;f__Lachnospiraceae
177593	4	0.406006	0.406006	1	0	0	4	0	0	k__Bacteria;p__Firmicutes;c__Clostridia;o__Clostridiales;f__Ruminococcaceae
197329	4	0.406006	0.406006	1	0	0	1	0	0	k__Bacteria;p__Firmicutes;c__Clostridia;o__Clostridiales;f__Clostridiaceae;g__;s__
2888723	4	0.406006	0.406006	1	0	0	24	0	0	k__Bacteria;p__Bacteroidetes;c__Bacteroidia;o__Bacteroidales;f__Prevotellaceae;g__Prevotella;s__copri
358781	4	0.406006	0.406006	1	0	0	1	0	0	k__Bacteria
335789	4	0.406006	0.406006	1	0	0	8	0	0	k__Bacteria;p__Firmicutes;c__Clostridia;o__Clostridiales;f__Lachnospiraceae;g__Blautia
137043	4	0.406006	0.406006	1	0	0	2	0	0	k__Bacteria;p__Firmicutes;c__Bacilli;o__Lactobacillales;f__Lactobacillaceae;g__Lactobacillus;s__reuteri
1082607	4	0.406006	0.406006	1	0	0	2	0	0	k__Bacteria;p__Actinobacteria;c__Actinobacteria;o__Actinomycetales
4483337	4	0.406006	0.406006	1	0	0	5	0	0	k__Bacteria;p__Firmicutes;c__Clostridia
189521	4	0.406006	0.406006	1	0	0	54	0	0	k__Bacteria;p__Bacteroidetes;c__Bacteroidia;o__Bacteroidales;f__Prevotellaceae;g__Prevotella;s__copri
327383	4	0.406006	0.406006	1	0	0	3	0	0	k__Bacteria;p__Firmicutes;c__Clostridia;o__Clostridiales;f__Lachnospiraceae
181062	4	0.406006	0.406006	1	0	0	4	0	0	k__Bacteria;p__Firmicutes;c__Clostridia;o__Clostridiales;f__Ruminococcaceae
198757	4	0.406006	0.406006	1	0	0	8	0	0	k__Bacteria;p__Firmicutes;c__Clostridia;o__Clostridiales;f__Lachnospiraceae
4417708	4	0.406006	0.406006	1	0	0	2	0	0	k__Bacteria
197341	4	0.406006	0.406006	1	0	0	1	0	0	k__Bacteria;p__Firmicutes;c__Clostridia;o__Clostridiales;f__Lachnospiraceae
575756	4	0.406006	0.406006	1	0	0	1	0	0	k__Bacteria;p__Firmicutes;c__Clostridia;o__Clostridiales;f__Lachnospiraceae
235127	4	0.406006	0.406006	1	0	0	1	0	0	k__Bacteria
296010	4	0.406006	0.406006	1	0	0	9	0	0	k__Bacteria;p__Firmicutes;c__Clostridia;o__Clostridiales;f__Lachnospiraceae;g__Dorea;s__
4454068	4	0.406006	0.406006	1	0	0	2	0	0	k__Bacteria;p__Proteobacteria;c__Gammaproteobacteria;o__Enterobacteriales;f__Enterobacteriaceae
4410166	4	0.406006	0.406006	1	0	0	37	0	0	k__Bacteria;p__Bacteroidetes;c__Bacteroidia;o__Bacteroidales;f__Prevotellaceae;g__Prevotella;s__copri
718624	4	0.406006	0.406006	1	0	0	2	0	0	k__Bacteria;p__Proteobacteria;c__Gammaproteobacteria;o__Enterobacteriales;f__Enterobacteriaceae;g__Serratia;s__marcescens
4328241	4	0.406006	0.406006	1	0	0	1	0	0	k__Bacteria;p__Firmicutes;c__Clostridia;o__Clostridiales;f__Veillonellaceae
4452050	4	0.406006	0.406006	1	0	0	12	0	0	k__Bacteria;p__Proteobacteria;c__Gammaproteobacteria;o__Enterobacteriales;f__Enterobacteriaceae;g__Klebsiella;s__
2986828	4	0.406006	0.406006	1	0	0	1	0	0	k__Bacteria;p__Firmicutes;c__Clostridia;o__Clostridiales;f__Lachnospiraceae
366781	4	0.406006	0.406006	1	0	0	14	0	0	k__Bacteria;p__Firmicutes;c__Clostridia;o__Clostridiales;f__Veillonellaceae;g__Dialister;s__invisus
4398028	4	0.406006	0.406006	1	0	0	3	0	0	k__Bacteria;p__Firmicutes;c__Clostridia;o__Clostridiales;f__Ruminococcaceae;g__;s__
3035308	4	0.406006	0.406006	1	0	0	3	0	0	k__Bacteria;p__Bacteroidetes;c__Bacteroidia;o__Bacteroidales;f__Prevotellaceae;g__Prevotella;s__copri
2220494	4	0.406006	0.406006	1	0	0	4	0	0	k__Bacteria;p__Bacteroidetes;c__Bacteroidia;o__Bacteroidales;f__Prevotellaceae;g__Prevotella;s__stercorea
4437359	4	0.406006	0.406006	1	0	0	4	0	0	k__Bacteria;p__Firmicutes;c__Clostridia;o__Clostridiales;f__Ruminococcaceae;g__Oscillospira;s__
4295618	4	0.406006	0.406006	1	0	0	54	0	0	k__Bacteria;p__Bacteroidetes;c__Bacteroidia;o__Bacteroidales;f__Prevotellaceae;g__Prevotella;s__copri
196951	4	0.406006	0.406006	1	0	0	1	0	0	k__Bacteria
2387797	4	0.406006	0.406006	1	0	0	1	0	0	k__Bacteria;p__Firmicutes;c__Clostridia;o__Clostridiales;f__Lachnospiraceae;g__Blautia
189235	4	0.406006	0.406006	1	0	0	1	0	0	k__Bacteria;p__Firmicutes;c__Clostridia;o__Clostridiales;f__Ruminococcaceae;g__Faecalibacterium
198085	4	0.406006	0.406006	1	0	0	1	0	0	k__Bacteria;p__Firmicutes;c__Clostridia;o__Clostridiales
4300127	4	0.406006	0.406006	1	0	0	5	0	0	k__Bacteria;p__Firmicutes;c__Clostridia;o__Clostridiales;f__Veillonellaceae;g__Mitsuokella;s__
4311208	4	0.406006	0.406006	1	0	0	10	0	0	k__Bacteria;p__Proteobacteria;c__Gammaproteobacteria;o__Enterobacteriales;f__Enterobacteriaceae;g__Klebsiella;s__
849544	4	0.406006	0.406006	1	0	0	6	0	0	k__Bacteria;p__Bacteroidetes;c__Bacteroidia;o__Bacteroidales;f__Prevotellaceae;g__Prevotella;s__copri
175036	4	0.406006	0.406006	1	0	0	9	0	0	k__Bacteria;p__Firmicutes;c__Clostridia;o__Clostridiales;f__Lachnospiraceae;g__Coprococcus;s__eutactus
299441	4	0.406006	0.406006	1	0	0	4	0	0	k__Bacteria
515590	4	0.406006	0.406006	1	0	0	3	0	0	k__Bacteria;p__Bacteroidetes;c__Bacteroidia;o__Bacteroidales;f__;g__;s__
2530636	4	0.406006	0.406006	1	0	0	10	0	0	k__Bacteria;p__Firmicutes;c__Clostridia;o__Clostridiales;f__Veillonellaceae;g__Megamonas;s__
309564	4	0.406006	0.406006	1	0	0	7	0	0	k__Bacteria;p__Firmicutes;c__Clostridia;o__Clostridiales;f__Lachnospiraceae
178612	4	0.406006	0.406006	1	0	0	2	0	0	k__Bacteria;p__Firmicutes;c__Clostridia;o__Clostridiales;f__Lachnospiraceae
174516	4	0.406006	0.406006	1	0	0	2	0	0	k__Bacteria;p__Firmicutes;c__Clostridia;o__Clostridiales;f__Veillonellaceae;g__;s__
328836	4	0.406006	0.406006	1	0	0	2	0	0	k__Bacteria;p__Firmicutes;c__Clostridia;o__Clostridiales
222842	4	0.406006	0.406006	1	0	0	1	0	0	k__Bacteria;p__Firmicutes;c__Clostridia;o__Clostridiales;f__Veillonellaceae;g__Megamonas;s__
4437368	4	0.406006	0.406006	1	0	0	2	0	0	k__Bacteria;p__Firmicutes;c__Clostridia;o__Clostridiales;f__Lachnospiraceae
321295	4	0.406006	0.406006	1	0	0	1	0	0	k__Bacteria;p__Firmicutes;c__Clostridia;o__Clostridiales;f__Lachnospiraceae
4319785	4	0.406006	0.406006	1	0	0	1	0	0	k__Bacteria;p__Bacteroidetes;c__Bacteroidia;o__Bacteroidales;f__[Paraprevotellaceae];g__;s__
289402	4	0.406006	0.406006	1	0	0	1	0	0	k__Bacteria;p__Firmicutes;c__Clostridia;o__Clostridiales;f__Lachnospiraceae
150278	4	0.406006	0.406006	1	0	0	1	0	0	k__Bacteria;p__Firmicutes;c__Clostridia;o__Clostridiales;f__Ruminococcaceae;g__;s__
2901965	4	0.406006	0.406006	1	0	0	1	0	0	k__Bacteria;p__Firmicutes;c__Bacilli;o__Lactobacillales;f__Streptococcaceae
185561	4	0.406006	0.406006	1	0	0	1	0	0	k__Bacteria;p__Firmicutes;c__Clostridia;o__Clostridiales;f__Lachnospiraceae
520218	4	0.406006	0.406006	1	0	0	4	0	0	k__Bacteria;p__Proteobacteria;c__Gammaproteobacteria;o__Aeromonadales;f__Succinivibrionaceae
532232	4	0.406006	0.406006	1	0	0	1	0	0	k__Bacteria;p__Firmicutes;c__Bacilli;o__Lactobacillales;f__Streptococcaceae;g__Streptococcus;s__luteciae
793109	4	0.406006	0.406006	1	0	0	1	0	0	k__Bacteria;p__Firmicutes;c__Clostridia;o__Clostridiales;f__Ruminococcaceae;g__Ruminococcus;s__
4466335	4	0.406006	0.406006	1	0	0	1	0	0	k__Bacteria;p__Firmicutes;c__Clostridia;o__Clostridiales
178151	4	0.406006	0.406006	1	0	0	1	0	0	k__Bacteria;p__Firmicutes;c__Clostridia;o__Clostridiales;f__Ruminococcaceae;g__Ruminococcus;s__bromii
530928	4	0.406006	0.406006	1	0	0	1	0	0	k__Bacteria;p__Firmicutes
175050	4	0.406006	0.406006	1	0	0	1	0	0	k__Bacteria;p__Firmicutes;c__Clostridia;o__Clostridiales
4300503	4	0.406006	0.406006	1	0	0	1	0	0	k__Bacteria;p__Bacteroidetes;c__Bacteroidia;o__Bacteroidales;f__Prevotellaceae;g__Prevotella;s__
4432430	4	0.406006	0.406006	1	0	0	1	0	0	k__Bacteria;p__Bacteroidetes;c__Bacteroidia;o__Bacteroidales
314915	4	0.406006	0.406006	1	0	0	1	0	0	k__Bacteria;p__Bacteroidetes;c__Bacteroidia;o__Bacteroidales;f__Porphyromonadaceae;g__Parabacteroides;s__
343322	4	0.406006	0.406006	1	0	0	1	0	0	k__Bacteria;p__Firmicutes;c__Clostridia;o__Clostridiales;f__Clostridiaceae;g__Clostridium;s__perfringens
4427030	4	0.406006	0.406006	1	0	0	2	0	0	k__Bacteria;p__Proteobacteria;c__Gammaproteobacteria;o__Pasteurellales;f__Pasteurellaceae;g__Haemophilus;s__parainfluenzae
518552	4	0.406006	0.406006	1	0	0	1	0	0	k__Bacteria;p__Proteobacteria;c__Alphaproteobacteria;o__RF32;f__;g__;s__
294617	4	0.406006	0.406006	1	0	0	1	0	0	k__Bacteria;p__Bacteroidetes;c__Bacteroidia;o__Bacteroidales;f__Prevotellaceae;g__Prevotella;s__copri
4356080	4	0.406006	0.406006	1	0	0	1	0	0	k__Bacteria;p__Bacteroidetes;c__Bacteroidia;o__Bacteroidales;f__[Barnesiellaceae];g__;s__
3384047	4	0.406006	0.406006	1	0	0	1	0	0	k__Bacteria;p__Firmicutes;c__Bacilli;o__Lactobacillales;f__Streptococcaceae
268121	4	0.406006	0.406006	1	0	0	1	0	0	k__Bacteria;p__Firmicutes;c__Clostridia;o__Clostridiales;f__Lachnospiraceae;g__Blautia;s__producta
128300	4	0.406006	0.406006	1	0	0	1	0	0	k__Bacteria;p__Firmicutes;c__Bacilli;o__Lactobacillales;f__Lactobacillaceae;g__Lactobacillus
4318935	4	0.406006	0.406006	1	0	0	1	0	0	k__Bacteria;p__Proteobacteria;c__Gammaproteobacteria;o__Enterobacteriales;f__Enterobacteriaceae
178364	4	0.406006	0.406006	1	0	0	2	0	0	k__Bacteria;p__Firmicutes;c__Clostridia;o__Clostridiales;f__Peptostreptococcaceae;g__;s__
580077	4	0.406006	0.406006	1	0	0	4	0	0	k__Bacteria;p__Proteobacteria;c__Gammaproteobacteria
558444	4	0.406006	0.406006	1	0	0	1	0	0	k__Bacteria;p__Firmicutes;c__Clostridia;o__Clostridiales;f__Lachnospiraceae
3177392	4	0.406006	0.406006	1	0	0	16	0	0	k__Bacteria;p__Actinobacteria;c__Actinobacteria;o__Bifidobacteriales;f__Bifidobacteriaceae;g__Bifidobacterium;s__longum
253471	4	0.406006	0.406006	1	0	0	3	0	0	k__Bacteria;p__Firmicutes;c__Clostridia;o__Clostridiales;f__Ruminococcaceae
298050	4	0.406006	0.406006	1	0	0	1	0	0	k__Bacteria;p__Firmicutes;c__Clostridia;o__Clostridiales;f__Veillonellaceae;g__Megasphaera;s__elsdenii
513003	4	0.406006	0.406006	1	0	0	1	0	0	k__Bacteria;p__Bacteroidetes;c__Bacteroidia;o__Bacteroidales;f__Prevotellaceae;g__Prevotella;s__copri
175215	4	0.406006	0.406006	1	0	0	2	0	0	k__Bacteria;p__Firmicutes;c__Clostridia
4300690	4	0.406006	0.406006	1	0	0	4	0	0	k__Bacteria;p__Firmicutes;c__Clostridia;o__Clostridiales;f__Ruminococcaceae
4397200	4	0.406006	0.406006	1	0	0	12	0	0	k__Bacteria;p__Bacteroidetes;c__Bacteroidia;o__Bacteroidales;f__Prevotellaceae;g__Prevotella;s__
4318212	4	0.406006	0.406006	1	0	0	1	0	0	k__Bacteria;p__Firmicutes;c__Clostridia;o__Clostridiales
357963	4	0.406006	0.406006	1	0	0	3	0	0	k__Bacteria;p__Firmicutes;c__Clostridia;o__Clostridiales;f__Lachnospiraceae
213487	4	0.406006	0.406006	1	0	0	9	0	0	k__Bacteria;p__Firmicutes;c__Clostridia;o__Clostridiales;f__Lachnospiraceae
292289	4	0.406006	0.406006	1	0	0	1	0	0	k__Bacteria;p__Proteobacteria;c__Gammaproteobacteria;o__Enterobacteriales;f__Enterobacteriaceae
19080	4	0.406006	0.406006	1	0	0	2	0	0	k__Bacteria;p__Firmicutes;c__Clostridia;o__Clostridiales
4441081	4	0.406006	0.406006	1	0	0	18	0	0	k__Bacteria;p__Firmicutes;c__Clostridia;o__Coriobacteriales;f__Coriobacteriaceae
350626	4	0.406006	0.406006	1	0	0	2	0	0	k__Bacteria;p__Firmicutes;c__Clostridia;o__Clostridiales;f__Lachnospiraceae
80137	4	0.406006	0.406006	1	0	0	3	0	0	k__Bacteria;p__Proteobacteria;c__Alphaproteobacteria;o__Rhodobacterales;f__Rhodobacteraceae;g__Paracoccus
295019	4	0.406006	0.406006	1	0	0	1	0	0	k__Bacteria;p__Firmicutes;c__Bacilli;o__Lactobacillales;f__Streptococcaceae
691423	4	0.406006	0.406006	1	0	0	2	0	0	k__Bacteria;p__Proteobacteria;c__Gammaproteobacteria;o__Enterobacteriales;f__Enterobacteriaceae
4438166	4	0.406006	0.406006	1	0	0	1	0	0	k__Bacteria;p__Firmicutes;c__Bacilli;o__Lactobacillales;f__Streptococcaceae
30872	4	0.406006	0.406006	1	0	0	1	0	0	k__Bacteria;p__Firmicutes;c__Clostridia;o__Clostridiales
777944	4	0.406006	0.406006	1	0	0	1	0	0	k__Bacteria;p__Firmicutes;c__Clostridia;o__Clostridiales;f__Lachnospiraceae
13811	4	0.406006	0.406006	1	0	0	21	0	0	k__Bacteria;p__Firmicutes;c__Clostridia;o__Clostridiales;f__Veillonellaceae;g__Mitsuokella;s__
188747	4	0.406006	0.406006	1	0	0	1	0	0	k__Bacteria;p__Firmicutes;c__Clostridia;o__Clostridiales;f__Ruminococcaceae;g__Oscillospira;s__
4307092	4	0.406006	0.406006	1	0	0	2	0	0	k__Bacteria;p__Bacteroidetes;c__Bacteroidia;o__Bacteroidales;f__Prevotellaceae;g__Prevotella;s__
509109	4	0.406006	0.406006	1	0	0	1	0	0	k__Bacteria;p__Bacteroidetes;c__Bacteroidia;o__Bacteroidales;f__Prevotellaceae;g__Prevotella;s__copri
176014	4	0.406006	0.406006	1	0	0	1	0	0	k__Bacteria;p__Firmicutes;c__Clostridia;o__Clostridiales;f__Lachnospiraceae
4422039	4	0.406006	0.406006	1	0	0	1	0	0	k__Bacteria;p__Firmicutes;c__Clostridia;o__Clostridiales;f__Lachnospiraceae;g__Blautia
2037235	4	0.406006	0.406006	1	0	0	3	0	0	k__Bacteria;p__Bacteroidetes;c__Bacteroidia;o__Bacteroidales;f__Prevotellaceae;g__Prevotella;s__copri
2403301	4	0.406006	0.406006	1	0	0	2	0	0	k__Bacteria;p__Firmicutes;c__Clostridia;o__Clostridiales;f__Lachnospiraceae
4341056	4	0.406006	0.406006	1	0	0	4	0	0	k__Bacteria;p__Firmicutes;c__Clostridia;o__Clostridiales;f__Lachnospiraceae
520775	4	0.406006	0.406006	1	0	0	1	0	0	k__Bacteria;p__Firmicutes;c__Clostridia;o__Clostridiales;f__Lachnospiraceae
219064	4	0.406006	0.406006	1	0	0	1	0	0	k__Bacteria;p__Firmicutes;c__Clostridia;o__Clostridiales;f__Veillonellaceae;g__Megamonas;s__
189110	4	0.406006	0.406006	1	0	0	1	0	0	k__Bacteria;p__Firmicutes;c__Clostridia;o__Clostridiales;f__Ruminococcaceae
3943186	4	0.406006	0.406006	1	0	0	3	0	0	k__Bacteria;p__Firmicutes;c__Clostridia;o__Clostridiales;f__Lachnospiraceae
4357713	4	0.406006	0.406006	1	0	0	3	0	0	k__Bacteria;p__Firmicutes;c__Clostridia;o__Clostridiales;f__Ruminococcaceae;g__Oscillospira;s__
1579254	4	0.406006	0.406006	1	0	0	1	0	0	k__Bacteria;p__Firmicutes;c__Clostridia;o__Clostridiales;f__Ruminococcaceae;g__Oscillospira;s__
4452633	4	0.406006	0.406006	1	0	0	1	0	0	k__Bacteria;p__Firmicutes;c__Clostridia;o__Clostridiales;f__Clostridiaceae
108469	4	0.406006	0.406006	1	0	0	4	0	0	k__Bacteria;p__Firmicutes;c__Clostridia;o__Clostridiales
187401	4	0.406006	0.406006	1	0	0	2	0	0	k__Bacteria;p__Firmicutes;c__Clostridia
4358602	4	0.406006	0.406006	1	0	0	32	0	0	k__Bacteria;p__Firmicutes;c__Bacilli;o__Lactobacillales;f__Lactobacillaceae
3865949	4	0.406006	0.406006	1	0	0	1	0	0	k__Bacteria;p__Firmicutes;c__Clostridia;o__;f__;g__;s__
361966	4	0.406006	0.406006	1	0	0	70	0	0	k__Bacteria;p__Firmicutes;c__Clostridia;o__Clostridiales;f__Ruminococcaceae;g__Faecalibacterium
760967	4	0.406006	0.406006	1	0	0	1	0	0	k__Bacteria;p__Bacteroidetes;c__Bacteroidia;o__Bacteroidales;f__Prevotellaceae;g__Prevotella;s__
559659	4	0.406006	0.406006	1	0	0	1	0	0	k__Bacteria;p__Firmicutes;c__Clostridia;o__Clostridiales
4324245	4	0.406006	0.406006	1	0	0	20	0	0	k__Bacteria;p__Bacteroidetes;c__Bacteroidia;o__Bacteroidales;f__Prevotellaceae;g__Prevotella;s__stercorea
4439603	4	0.406006	0.406006	1	0	0	10	0	0	k__Bacteria;p__Firmicutes;c__Bacilli;o__Lactobacillales;f__Streptococcaceae
4408129	4	0.406006	0.406006	1	0	0	1	0	0	k__Bacteria;p__Proteobacteria;c__Gammaproteobacteria;o__Enterobacteriales;f__Enterobacteriaceae
4468024	4	0.406006	0.406006	1	0	0	32	0	0	k__Bacteria;p__Proteobacteria;c__Gammaproteobacteria;o__Enterobacteriales;f__Enterobacteriaceae
567846	4	0.406006	0.406006	1	0	0	4	0	0	k__Bacteria;p__Actinobacteria;c__Actinobacteria;o__Bifidobacteriales;f__Bifidobacteriaceae;g__Bifidobacterium
184512	4	0.406006	0.406006	1	0	0	1	0	0	k__Bacteria;p__Firmicutes;c__Clostridia;o__Clostridiales
345557	4	0.406006	0.406006	1	0	0	1	0	0	k__Bacteria;p__Firmicutes;c__Clostridia;o__Clostridiales;f__Lachnospiraceae
4392183	4	0.406006	0.406006	1	0	0	1	0	0	k__Bacteria;p__Proteobacteria;c__Gammaproteobacteria;o__Enterobacteriales;f__Enterobacteriaceae;g__Escherichia;s__
4422313	4	0.406006	0.406006	1	0	0	1	0	0	k__Bacteria;p__Cyanobacteria;c__Chloroplast;o__Streptophyta;f__;g__;s__
539107	4	0.406006	0.406006	1	0	0	4	0	0	k__Bacteria;p__Proteobacteria;c__Gammaproteobacteria;o__Enterobacteriales;f__Enterobacteriaceae;g__Erwinia;s__dispersa
289867	4	0.406006	0.406006	1	0	0	2	0	0	k__Bacteria;p__Firmicutes;c__Clostridia
526996	4	0.406006	0.406006	1	0	0	1	0	0	k__Bacteria;p__Proteobacteria;c__Gammaproteobacteria;o__Aeromonadales;f__Succinivibrionaceae
188706	4	0.406006	0.406006	1	0	0	3	0	0	k__Bacteria;p__Bacteroidetes;c__Bacteroidia;o__Bacteroidales;f__Bacteroidaceae;g__Bacteroides;s__plebeius
343811	4	0.406006	0.406006	1	0	0	2	0	0	k__Bacteria;p__Firmicutes;c__Clostridia;o__Clostridiales;f__Lachnospiraceae
309220	4	0.406006	0.406006	1	0	0	1	0	0	k__Bacteria;p__Firmicutes;c__Clostridia;o__Clostridiales;f__Lachnospiraceae
353942	4	0.406006	0.406006	1	0	0	1	0	0	k__Bacteria;p__Firmicutes;c__Clostridia;o__Clostridiales;f__Lachnospiraceae;g__Blautia
264967	4	0.406006	0.406006	1	0	0	12	0	0	k__Bacteria;p__Firmicutes;c__Clostridia;o__Clostridiales;f__Veillonellaceae;g__Megasphaera;s__elsdenii
2331530	4	0.406006	0.406006	1	0	0	1	0	0	k__Bacteria;p__Bacteroidetes;c__Bacteroidia;o__Bacteroidales;f__Bacteroidaceae;g__Bacteroides
4402645	4	0.406006	0.406006	1	0	0	1	0	0	k__Bacteria;p__Firmicutes;c__Clostridia;o__;f__;g__;s__
4364405	4	0.406006	0.406006	1	0	0	6	0	0	k__Bacteria;p__Firmicutes;c__Clostridia;o__Clostridiales;f__Ruminococcaceae;g__Oscillospira;s__
2829179	4	0.406006	0.406006	1	0	0	1	0	0	k__Bacteria;p__Firmicutes;c__Clostridia;o__Clostridiales;f__Veillonellaceae;g__Acidaminococcus;s__
187917	4	0.406006	0.406006	1	0	0	1	0	0	k__Bacteria;p__Firmicutes;c__Clostridia;o__Clostridiales;f__Ruminococcaceae;g__Oscillospira;s__
516159	4	0.406006	0.406006	1	0	0	1	0	0	k__Bacteria;p__Proteobacteria;c__Gammaproteobacteria;o__Aeromonadales;f__Succinivibrionaceae
264552	4	0.406006	0.406006	1	0	0	193	0	0	k__Bacteria;p__Firmicutes;c__Clostridia;o__Clostridiales;f__Veillonellaceae
674696	4	0.406006	0.406006	1	0	0	1	0	0	k__Bacteria;p__Proteobacteria;c__Gammaproteobacteria;o__Enterobacteriales;f__Enterobacteriaceae;g__Citrobacter;s__
3910247	4	0.406006	0.406006	1	0	0	27	0	0	k__Bacteria;p__Bacteroidetes;c__Bacteroidia;o__Bacteroidales;f__[Paraprevotellaceae];g__[Prevotella];s__
4479397	4	0.406006	0.406006	1	0	0	1	0	0	k__Bacteria;p__Bacteroidetes;c__Bacteroidia;o__Bacteroidales;f__Bacteroidaceae;g__Bacteroides;s__fragilis
4454586	4	0.406006	0.406006	1	0	0	1	0	0	k__Bacteria;p__Bacteroidetes;c__Bacteroidia;o__Bacteroidales;f__[Odoribacteraceae];g__Odoribacter;s__
3829957	4	0.406006	0.406006	1	0	0	9	0	0	k__Bacteria;p__Proteobacteria;c__Gammaproteobacteria;o__Enterobacteriales;f__Enterobacteriaceae
527941	4	0.406006	0.406006	1	0	0	3	0	0	k__Bacteria;p__Bacteroidetes;c__Bacteroidia;o__Bacteroidales;f__Prevotellaceae;g__Prevotella;s__copri
322380	4	0.406006	0.406006	1	0	0	1	0	0	k__Bacteria;p__Firmicutes;c__Clostridia;o__Clostridiales;f__Ruminococcaceae
355344	4	0.406006	0.406006	1	0	0	1	0	0	k__Bacteria;p__Firmicutes;c__Clostridia;o__Clostridiales;f__Lachnospiraceae
292205	4	0.406006	0.406006	1	0	0	1	0	0	k__Bacteria;p__Firmicutes;c__Clostridia;o__Clostridiales;f__;g__;s__
4436552	4	0.406006	0.406006	1	0	0	23	0	0	k__Bacteria;p__Bacteroidetes;c__Bacteroidia;o__Bacteroidales;f__Prevotellaceae;g__Prevotella;s__copri
4426367	4	0.406006	0.406006	1	0	0	6	0	0	k__Bacteria;p__Cyanobacteria;c__4C0d-2;o__YS2;f__;g__;s__
4425669	4	0.406006	0.406006	1	0	0	1	0	0	k__Bacteria;p__Firmicutes;c__Clostridia;o__Clostridiales;f__Lachnospiraceae
4425663	4	0.406006	0.406006	1	0	0	1	0	0	k__Bacteria;p__Firmicutes;c__Clostridia;o__Clostridiales;f__Ruminococcaceae;g__;s__
190646	4	0.406006	0.406006	1	0	0	1	0	0	k__Bacteria;p__Firmicutes;c__Clostridia;o__Clostridiales;f__Ruminococcaceae;g__Oscillospira;s__
178296	4	0.406006	0.406006	1	0	0	4	0	0	k__Bacteria;p__Bacteroidetes;c__Bacteroidia;o__Bacteroidales;f__[Paraprevotellaceae];g__[Prevotella];s__
4397098	4	0.406006	0.406006	1	0	0	1	0	0	k__Bacteria;p__Firmicutes;c__Clostridia;o__Clostridiales;f__Clostridiaceae;g__Peptoniphilus;s__asaccharolyticus
522398	4	0.406006	0.406006	1	0	0	1	0	0	k__Bacteria;p__Firmicutes;c__Clostridia;o__Clostridiales;f__Ruminococcaceae;g__Faecalibacterium;s__prausnitzii
4397092	4	0.406006	0.406006	1	0	0	1	0	0	k__Bacteria;p__Firmicutes;c__Clostridia;o__Coriobacteriales;f__Coriobacteriaceae
183139	4	0.406006	0.406006	1	0	0	2	0	0	k__Bacteria;p__Firmicutes;c__Clostridia;o__Clostridiales;f__Lachnospiraceae
362568	4	0.406006	0.406006	1	0	0	13	0	0	k__Bacteria;p__Firmicutes;c__Clostridia;o__Clostridiales;f__Lachnospiraceae;g__Blautia
347082	4	0.406006	0.406006	1	0	0	6	0	0	k__Bacteria;p__Firmicutes;c__Clostridia;o__Clostridiales;f__Peptostreptococcaceae;g__;s__
2699610	4	0.406006	0.406006	1	0	0	21	0	0	k__Bacteria;p__Firmicutes;c__Clostridia;o__Clostridiales;f__Ruminococcaceae;g__Oscillospira;s__
185192	4	0.406006	0.406006	1	0	0	3	0	0	k__Bacteria;p__Firmicutes;c__Clostridia;o__Clostridiales;f__Lachnospiraceae
100068	4	0.406006	0.406006	1	0	0	1	0	0	k__Bacteria;p__Bacteroidetes;c__Bacteroidia;o__Bacteroidales;f__Prevotellaceae
4463108	4	0.406006	0.406006	1	0	0	70	0	0	k__Bacteria;p__Firmicutes;c__Bacilli;o__Lactobacillales;f__Lactobacillaceae;g__Lactobacillus;s__ruminis
188918	4	0.406006	0.406006	1	0	0	17	0	0	k__Bacteria;p__Firmicutes;c__Clostridia;o__Clostridiales;f__Lachnospiraceae
4480176	4	0.406006	0.406006	1	0	0	5	0	0	k__Bacteria;p__Firmicutes;c__Clostridia;o__Clostridiales;f__Ruminococcaceae;g__;s__
183651	4	0.406006	0.406006	1	0	0	14	0	0	k__Bacteria;p__Firmicutes;c__Clostridia;o__Clostridiales;f__Lachnospiraceae
4349518	4	0.406006	0.406006	1	0	0	3	0	0	k__Bacteria;p__Firmicutes;c__Clostridia;o__Clostridiales;f__Clostridiaceae;g__Anaerococcus;s__
308707	4	0.406006	0.406006	1	0	0	1	0	0	k__Bacteria;p__Firmicutes;c__Clostridia;o__Clostridiales
180307	4	0.406006	0.406006	1	0	0	3	0	0	k__Bacteria;p__Firmicutes;c__Clostridia;o__Clostridiales;f__Lachnospiraceae
817140	4	0.406006	0.406006	1	0	0	49	0	0	k__Bacteria;p__Firmicutes;c__Clostridia;o__Clostridiales;f__Veillonellaceae;g__Megasphaera;s__elsdenii
185765	4	0.406006	0.406006	1	0	0	1	0	0	k__Bacteria;p__Firmicutes;c__Clostridia
2647328	4	0.406006	0.406006	1	0	0	1	0	0	k__Bacteria;p__Proteobacteria;c__Gammaproteobacteria;o__Pasteurellales;f__Pasteurellaceae
3849894	4	0.406006	0.406006	1	0	0	14	0	0	k__Bacteria
199701	4	0.406006	0.406006	1	0	0	1	0	0	k__Bacteria;p__Firmicutes;c__Clostridia;o__Clostridiales;f__Clostridiaceae;g__Clostridium
354574	4	0.406006	0.406006	1	0	0	1	0	0	k__Bacteria;p__Proteobacteria;c__Deltaproteobacteria;o__Desulfovibrionales;f__Desulfovibrionaceae
931950	4	0.406006	0.406006	1	0	0	1	0	0	k__Bacteria;p__Firmicutes;c__Bacilli;o__Lactobacillales;f__Streptococcaceae;g__Streptococcus
4456491	4	0.406006	0.406006	1	0	0	7	0	0	k__Bacteria;p__Bacteroidetes;c__Bacteroidia;o__Bacteroidales;f__Prevotellaceae;g__Prevotella;s__copri
1109293	4	0.406006	0.406006	1	0	0	1	0	0	k__Bacteria;p__Firmicutes;c__Clostridia;o__Clostridiales;f__Lachnospiraceae
298451	4	0.406006	0.406006	1	0	0	2	0	0	k__Bacteria;p__Bacteroidetes;c__Bacteroidia;o__Bacteroidales;f__Prevotellaceae;g__Prevotella;s__copri
174613	4	0.406006	0.406006	1	0	0	3	0	0	k__Bacteria;p__Firmicutes;c__Clostridia;o__Clostridiales;f__Lachnospiraceae;g__Coprococcus
113909	4	0.406006	0.406006	1	0	0	2	0	0	k__Bacteria;p__Firmicutes;c__Clostridia;o__Clostridiales;f__Lachnospiraceae
1835779	4	0.406006	0.406006	1	0	0	1	0	0	k__Bacteria;p__Firmicutes;c__Clostridia;o__Clostridiales;f__Lachnospiraceae
1696853	4	0.406006	0.406006	1	0	0	5	0	0	k__Bacteria;p__Firmicutes;c__Bacilli;o__Lactobacillales;f__Carnobacteriaceae;g__;s__
724120	4	0.406006	0.406006	1	0	0	1	0	0	k__Bacteria;p__Firmicutes;c__Bacilli;o__Lactobacillales;f__Streptococcaceae
180090	4	0.406006	0.406006	1	0	0	1	0	0	k__Bacteria;p__Firmicutes;c__Clostridia;o__Clostridiales;f__Ruminococcaceae;g__Faecalibacterium;s__
230578	4	0.406006	0.406006	1	0	0	4	0	0	k__Bacteria;p__Firmicutes;c__Clostridia;o__Coriobacteriales;f__Coriobacteriaceae
4407603	4	0.406006	0.406006	1	0	0	2	0	0	k__Bacteria;p__Actinobacteria;c__Actinobacteria;o__Bifidobacteriales;f__Bifidobacteriaceae;g__Bifidobacterium
46910	4	0.406006	0.406006	1	0	0	1	0	0	k__Bacteria;p__Firmicutes;c__Clostridia;o__Clostridiales;f__Ruminococcaceae
4087649	4	0.406006	0.406006	1	0	0	6	0	0	k__Bacteria;p__Firmicutes;c__Clostridia;o__Clostridiales;f__Lachnospiraceae
4315658	4	0.406006	0.406006	1	0	0	2	0	0	k__Bacteria;p__Firmicutes;c__Bacilli;o__Lactobacillales;f__Lactobacillaceae;g__Lactobacillus;s__
782953	4	0.406006	0.406006	1	0	0	1	0	0	k__Bacteria;p__Proteobacteria;c__Gammaproteobacteria;o__Enterobacteriales;f__Enterobacteriaceae;g__Escherichia;s__
4335376	4	0.406006	0.406006	1	0	0	3	0	0	k__Bacteria;p__Firmicutes;c__Clostridia;o__Coriobacteriales;f__Coriobacteriaceae
186968	4	0.406006	0.406006	1	0	0	12	0	0	k__Bacteria;p__Firmicutes;c__Clostridia;o__Clostridiales;f__Lachnospiraceae
4359220	4	0.406006	0.406006	1	0	0	1	0	0	k__Bacteria;p__Firmicutes;c__Clostridia;o__Clostridiales;f__Veillonellaceae;g__Veillonella;s__dispar
514257	4	0.406006	0.406006	1	0	0	1	0	0	k__Bacteria;p__Firmicutes;c__Clostridia;o__Clostridiales;f__Ruminococcaceae;g__;s__
4457296	4	0.406006	0.406006	1	0	0	2	0	0	k__Bacteria;p__TM7;c__TM7-3
4390319	4	0.406006	0.406006	1	0	0	1	0	0	k__Bacteria;p__Bacteroidetes;c__Bacteroidia;o__Bacteroidales;f__Bacteroidaceae;g__Bacteroides;s__ovatus
4330423	4	0.406006	0.406006	1	0	0	3	0	0	k__Bacteria;p__Bacteroidetes;c__Bacteroidia;o__Bacteroidales
157448	4	0.406006	0.406006	1	0	0	1	0	0	k__Bacteria;p__Firmicutes;c__Bacilli;o__Lactobacillales;f__Lactobacillaceae;g__Lactobacillus;s__
164259	4	0.406006	0.406006	1	0	0	1	0	0	k__Bacteria;p__Firmicutes;c__Clostridia;o__Clostridiales;f__Ruminococcaceae;g__Ruminococcus;s__
73753	4	0.406006	0.406006	1	0	0	1	0	0	k__Bacteria;p__Bacteroidetes;c__Bacteroidia;o__Bacteroidales;f__[Odoribacteraceae];g__Odoribacter;s__
523140	4	0.406006	0.406006	1	0	0	1	0	0	k__Bacteria;p__Firmicutes;c__Clostridia;o__Clostridiales;f__Ruminococcaceae;g__Ruminococcus;s__bromii
4401373	4	0.406006	0.406006	1	0	0	10	0	0	k__Bacteria;p__Firmicutes;c__Clostridia;o__Clostridiales;f__Veillonellaceae;g__Veillonella;s__dispar
367456	4	0.406006	0.406006	1	0	0	1	0	0	k__Bacteria;p__Firmicutes;c__Clostridia;o__Clostridiales;f__Lachnospiraceae;g__Blautia
199070	4	0.406006	0.406006	1	0	0	2	0	0	k__Bacteria;p__Firmicutes;c__Clostridia;o__Clostridiales;f__Lachnospiraceae
805909	4	0.406006	0.406006	1	0	0	1	0	0	k__Bacteria;p__Firmicutes;c__Bacilli;o__Lactobacillales;f__Lactobacillaceae;g__;s__
386899	4	0.406006	0.406006	1	0	0	3	0	0	k__Bacteria;p__Firmicutes;c__Bacilli;o__Bacillales;f__Staphylococcaceae;g__Staphylococcus
4382956	4	0.406006	0.406006	1	0	0	2	0	0	k__Bacteria;p__Actinobacteria;c__Actinobacteria;o__Actinomycetales;f__Propionibacteriaceae;g__Propionibacterium;s__acnes
363735	4	0.406006	0.406006	1	0	0	1	0	0	k__Bacteria;p__Firmicutes;c__Clostridia;o__Clostridiales;f__Lachnospiraceae;g__Blautia
4341534	4	0.406006	0.406006	1	0	0	52	0	0	k__Bacteria;p__Firmicutes;c__Clostridia;o__Clostridiales;f__Ruminococcaceae;g__Faecalibacterium
332284	4	0.406006	0.406006	1	0	0	1	0	0	k__Bacteria;p__Firmicutes;c__Clostridia;o__Clostridiales;f__Lachnospiraceae
199034	4	0.406006	0.406006	1	0	0	56	0	0	k__Bacteria;p__Firmicutes;c__Clostridia;o__Clostridiales;f__Clostridiaceae;g__Clostridium
4448456	4	0.406006	0.406006	1	0	0	6	0	0	k__Bacteria;p__Firmicutes;c__Bacilli;o__Lactobacillales;f__Streptococcaceae;g__;s__
269937	4	0.406006	0.406006	1	0	0	18	0	0	k__Bacteria;p__Bacteroidetes;c__Bacteroidia;o__Bacteroidales;f__Prevotellaceae;g__Prevotella
301682	4	0.406006	0.406006	1	0	0	1	0	0	k__Bacteria
4453976	4	0.406006	0.406006	1	0	0	3	0	0	k__Bacteria;p__Firmicutes;c__Clostridia;o__Clostridiales;f__Ruminococcaceae;g__Oscillospira;s__
4417325	4	0.406006	0.406006	1	0	0	5	0	0	k__Bacteria;p__Bacteroidetes;c__Bacteroidia;o__Bacteroidales;f__Bacteroidaceae;g__Bacteroides;s__
360717	4	0.406006	0.406006	1	0	0	6	0	0	k__Bacteria;p__Firmicutes;c__Clostridia;o__Clostridiales;f__Lachnospiraceae;g__Blautia;s__producta
259604	4	0.406006	0.406006	1	0	0	1	0	0	k__Bacteria;p__Firmicutes;c__Clostridia;o__Clostridiales;f__Clostridiaceae
153978	4	0.406006	0.406006	1	0	0	1	0	0	k__Bacteria;p__Cyanobacteria;c__Chloroplast;o__Streptophyta;f__;g__;s__
192086	4	0.406006	0.406006	1	0	0	3	0	0	k__Bacteria;p__Firmicutes;c__Clostridia;o__Clostridiales;f__Ruminococcaceae;g__Oscillospira;s__
632346	4	0.406006	0.406006	1	0	0	1	0	0	k__Bacteria;p__Proteobacteria;c__Gammaproteobacteria;o__Enterobacteriales;f__Enterobacteriaceae
4416951	4	0.406006	0.406006	1	0	0	2	0	0	k__Bacteria
3746307	4	0.406006	0.406006	1	0	0	1	0	0	k__Bacteria;p__Firmicutes;c__Clostridia;o__Clostridiales
198542	4	0.406006	0.406006	1	0	0	1	0	0	k__Bacteria;p__Firmicutes;c__Clostridia;o__Clostridiales;f__Lachnospiraceae
28218	4	0.406006	0.406006	1	0	0	2	0	0	k__Bacteria;p__Firmicutes;c__Clostridia;o__Clostridiales;f__Lachnospiraceae;g__Blautia
2072645	4	0.406006	0.406006	1	0	0	159	0	0	k__Bacteria;p__Proteobacteria;c__Gammaproteobacteria;o__Enterobacteriales;f__Enterobacteriaceae;g__Escherichia;s__
4334844	4	0.406006	0.406006	1	0	0	3	0	0	k__Bacteria;p__Firmicutes;c__Clostridia;o__Clostridiales;f__;g__;s__
579149	4	0.406006	0.406006	1	0	0	1	0	0	k__Bacteria;p__Firmicutes;c__Clostridia;o__Clostridiales;f__Lachnospiraceae
41229	4	0.406006	0.406006	1	0	0	1	0	0	k__Bacteria;p__Proteobacteria;c__Betaproteobacteria;o__Burkholderiales;f__Alcaligenaceae;g__Sutterella;s__
4425214	4	0.406006	0.406006	1	0	0	5	0	0	k__Bacteria;p__Firmicutes;c__Bacilli;o__Lactobacillales;f__Streptococcaceae
299770	4	0.406006	0.406006	1	0	0	14	0	0	k__Bacteria;p__Bacteroidetes;c__Bacteroidia;o__Bacteroidales;f__Prevotellaceae;g__Prevotella
291725	4	0.406006	0.406006	1	0	0	7	0	0	k__Bacteria;p__Bacteroidetes;c__Bacteroidia;o__Bacteroidales;f__Prevotellaceae;g__Prevotella;s__copri
771181	4	0.406006	0.406006	1	0	0	5	0	0	k__Bacteria;p__Firmicutes;c__Clostridia;o__Clostridiales;f__Ruminococcaceae
4301141	4	0.406006	0.406006	1	0	0	1	0	0	k__Bacteria;p__Firmicutes;c__Clostridia;o__Clostridiales
195781	4	0.406006	0.406006	1	0	0	1	0	0	k__Bacteria;p__Bacteroidetes;c__Bacteroidia;o__Bacteroidales;f__Bacteroidaceae;g__Bacteroides
194870	4	0.406006	0.406006	1	0	0	3	0	0	k__Bacteria;p__Firmicutes;c__Clostridia;o__Clostridiales;f__Lachnospiraceae
312916	4	0.406006	0.406006	1	0	0	1	0	0	k__Bacteria;p__Proteobacteria;c__Gammaproteobacteria;o__Aeromonadales;f__Succinivibrionaceae
833876	4	0.406006	0.406006	1	0	0	1	0	0	k__Bacteria;p__Proteobacteria;c__Gammaproteobacteria
258375	4	0.406006	0.406006	1	0	0	2	0	0	k__Bacteria;p__Firmicutes;c__Clostridia;o__Clostridiales;f__Veillonellaceae
3308041	4	0.406006	0.406006	1	0	0	1	0	0	k__Bacteria;p__Firmicutes;c__Clostridia;o__Clostridiales;f__;g__;s__
4363066	4	0.406006	0.406006	1	0	0	4	0	0	k__Bacteria;p__Proteobacteria;c__Gammaproteobacteria;o__Pasteurellales;f__Pasteurellaceae;g__Haemophilus;s__parainfluenzae
4435402	4	0.406006	0.406006	1	0	0	1	0	0	k__Bacteria;p__Firmicutes;c__Clostridia;o__Clostridiales;f__Veillonellaceae
304779	4	0.406006	0.406006	1	0	0	1	0	0	k__Bacteria;p__Firmicutes;c__Clostridia;o__Clostridiales;f__Clostridiaceae
516553	4	0.406006	0.406006	1	0	0	1	0	0	k__Bacteria;p__Firmicutes;c__Clostridia;o__Clostridiales;f__Lachnospiraceae
4318208	4	0.406006	0.406006	1	0	0	4	0	0	k__Bacteria;p__Bacteroidetes;c__Bacteroidia;o__Bacteroidales;f__Prevotellaceae;g__Prevotella;s__copri
4332878	4	0.406006	0.406006	1	0	0	22	0	0	k__Bacteria;p__Firmicutes;c__Clostridia;o__Coriobacteriales;f__Coriobacteriaceae;g__Slackia;s__
132041	4	0.406006	0.406006	1	0	0	1	0	0	k__Bacteria;p__Actinobacteria;c__Actinobacteria
340474	4	0.406006	0.406006	1	0	0	1	0	0	k__Bacteria;p__Bacteroidetes;c__Bacteroidia;o__Bacteroidales;f__Bacteroidaceae;g__Bacteroides;s__
1120222	4	0.406006	0.406006	1	0	0	1	0	0	k__Bacteria;p__Firmicutes;c__Clostridia;o__Clostridiales;f__Lachnospiraceae
194215	4	0.406006	0.406006	1	0	0	1	0	0	k__Bacteria;p__Firmicutes;c__Clostridia;o__Clostridiales;f__Ruminococcaceae;g__;s__
111168	4	0.406006	0.406006	1	0	0	4	0	0	k__Bacteria;p__Proteobacteria;c__Gammaproteobacteria;o__Enterobacteriales;f__Enterobacteriaceae
4466618	4	0.406006	0.406006	1	0	0	1	0	0	k__Bacteria;p__Proteobacteria;c__Gammaproteobacteria;o__Enterobacteriales;f__Enterobacteriaceae
361186	4	0.406006	0.406006	1	0	0	4	0	0	k__Bacteria;p__Firmicutes;c__Clostridia;o__Clostridiales;f__Lachnospiraceae;g__Blautia;s__producta
3908645	4	0.406006	0.406006	1	0	0	3	0	0	k__Bacteria;p__Proteobacteria;c__Gammaproteobacteria
181539	4	0.406006	0.406006	1	0	0	2	0	0	k__Bacteria;p__Bacteroidetes;c__Bacteroidia;o__Bacteroidales;f__Prevotellaceae;g__Prevotella;s__copri
4289858	4	0.406006	0.406006	1	0	0	1	0	0	k__Bacteria;p__Firmicutes;c__Clostridia;o__Clostridiales;f__Clostridiaceae;g__Clostridium
197539	4	0.406006	0.406006	1	0	0	3	0	0	k__Bacteria
288417	4	0.406006	0.406006	1	0	0	2	0	0	k__Bacteria;p__Firmicutes;c__Bacilli;o__Lactobacillales;f__Streptococcaceae;g__Streptococcus;s__luteciae
4375860	4	0.406006	0.406006	1	0	0	1	0	0	k__Bacteria;p__Firmicutes;c__Clostridia;o__Clostridiales
102049	4	0.406006	0.406006	1	0	0	1	0	0	k__Bacteria;p__Actinobacteria;c__Actinobacteria
345354	4	0.406006	0.406006	1	0	0	1	0	0	k__Bacteria;p__Firmicutes;c__Clostridia;o__Clostridiales;f__Lachnospiraceae
180857	4	0.406006	0.406006	1	0	0	2	0	0	k__Bacteria
197765	4	0.406006	0.406006	1	0	0	1	0	0	k__Bacteria;p__Firmicutes;c__Clostridia;o__Clostridiales;f__Lachnospiraceae
208927	4	0.406006	0.406006	1	0	0	1	0	0	k__Bacteria
2386814	4	0.406006	0.406006	1	0	0	38	0	0	k__Bacteria;p__Firmicutes;c__Clostridia;o__Clostridiales;f__Ruminococcaceae;g__Faecalibacterium
336205	4	0.406006	0.406006	1	0	0	1	0	0	k__Bacteria;p__Firmicutes;c__Clostridia;o__Clostridiales;f__Lachnospiraceae
4370657	4	0.406006	0.406006	1	0	0	4	0	0	k__Bacteria;p__Firmicutes;c__Clostridia;o__Clostridiales;f__Clostridiaceae;g__Clostridium;s__perfringens
322711	4	0.406006	0.406006	1	0	0	5	0	0	k__Bacteria;p__Firmicutes;c__Clostridia;o__Clostridiales;f__Ruminococcaceae
4448724	4	0.406006	0.406006	1	0	0	12	0	0	k__Bacteria;p__Firmicutes;c__Clostridia;o__Clostridiales;f__Ruminococcaceae
810831	4	0.406006	0.406006	1	0	0	3	0	0	k__Bacteria;p__Proteobacteria;c__Gammaproteobacteria;o__Enterobacteriales;f__Enterobacteriaceae
194933	4	0.406006	0.406006	1	0	0	1	0	0	k__Bacteria;p__Firmicutes;c__Clostridia;o__Clostridiales;f__Ruminococcaceae;g__Faecalibacterium
2412268	4	0.406006	0.406006	1	0	0	1	0	0	k__Bacteria;p__Bacteroidetes;c__Bacteroidia;o__Bacteroidales
177379	4	0.406006	0.406006	1	0	0	2	0	0	k__Bacteria;p__Firmicutes;c__Clostridia;o__Clostridiales
2368865	4	0.406006	0.406006	1	0	0	3	0	0	k__Bacteria;p__Firmicutes;c__Clostridia;o__Clostridiales;f__Ruminococcaceae;g__;s__
188851	4	0.406006	0.406006	1	0	0	1	0	0	k__Bacteria;p__Bacteroidetes;c__Bacteroidia;o__Bacteroidales
4406684	4	0.406006	0.406006	1	0	0	33	0	0	k__Bacteria;p__Bacteroidetes;c__Bacteroidia;o__Bacteroidales;f__Prevotellaceae;g__Prevotella;s__copri
298856	4	0.406006	0.406006	1	0	0	1	0	0	k__Bacteria;p__Firmicutes;c__Clostridia;o__Clostridiales;f__Lachnospiraceae
4458758	4	0.406006	0.406006	1	0	0	9	0	0	k__Bacteria;p__Proteobacteria;c__Gammaproteobacteria;o__Pasteurellales;f__Pasteurellaceae;g__Haemophilus;s__parainfluenzae
195574	4	0.406006	0.406006	1	0	0	1	0	0	k__Bacteria;p__Bacteroidetes;c__Bacteroidia;o__Bacteroidales;f__Prevotellaceae;g__Prevotella;s__copri
471180	4	0.406006	0.406006	1	0	0	15	0	0	k__Bacteria;p__Actinobacteria;c__Actinobacteria;o__Bifidobacteriales;f__Bifidobacteriaceae;g__Bifidobacterium;s__
4328026	4	0.406006	0.406006	1	0	0	12	0	0	k__Bacteria;p__Firmicutes;c__Clostridia;o__Coriobacteriales;f__Coriobacteriaceae
581021	4	0.406006	0.406006	1	0	0	15	0	0	k__Bacteria;p__Proteobacteria;c__Gammaproteobacteria;o__Enterobacteriales;f__Enterobacteriaceae
4347159	4	0.406006	0.406006	1	0	0	253	0	0	k__Bacteria;p__Actinobacteria;c__Actinobacteria;o__Bifidobacteriales;f__Bifidobacteriaceae;g__Bifidobacterium;s__adolescentis
2814830	4	0.406006	0.406006	1	0	0	13	0	0	k__Bacteria;p__Firmicutes;c__Clostridia;o__Clostridiales
4481613	4	0.406006	0.406006	1	0	0	104	0	0	k__Bacteria;p__Firmicutes;c__Clostridia;o__Coriobacteriales;f__Coriobacteriaceae;g__Collinsella;s__aerofaciens
4476186	4	0.406006	0.406006	1	0	0	79	0	0	k__Bacteria;p__Bacteroidetes;c__Bacteroidia;o__Bacteroidales;f__Prevotellaceae;g__Prevotella;s__stercorea
1888072	4	0.406006	0.406006	1	0	0	1	0	0	k__Bacteria;p__Proteobacteria;c__Gammaproteobacteria
918313	4	0.406006	0.406006	1	0	0	20	0	0	k__Bacteria;p__Firmicutes;c__Clostridia;o__Clostridiales;f__Ruminococcaceae;g__;s__
138528	4	0.406006	0.406006	1	0	0	2	0	0	k__Bacteria;p__Proteobacteria;c__Alphaproteobacteria;o__Rhodobacterales;f__Rhodobacteraceae;g__Paracoccus;s__
43544	4	0.406006	0.406006	1	0	0	1	0	0	k__Bacteria;p__Bacteroidetes;c__Bacteroidia;o__Bacteroidales;f__Prevotellaceae;g__Prevotella;s__
4384936	4	0.406006	0.406006	1	0	0	2	0	0	k__Bacteria;p__Firmicutes;c__Bacilli;o__Gemellales;f__Gemellaceae;g__;s__
4458736	4	0.406006	0.406006	1	0	0	1	0	0	k__Bacteria;p__TM7;c__TM7-3
295554	4	0.406006	0.406006	1	0	0	12	0	0	k__Bacteria;p__Bacteroidetes;c__Bacteroidia;o__Bacteroidales;f__Prevotellaceae;g__Prevotella;s__copri
4350025	4	0.406006	0.406006	1	0	0	7	0	0	k__Bacteria;p__Proteobacteria;c__Gammaproteobacteria;o__Enterobacteriales;f__Enterobacteriaceae
840027	4	0.406006	0.406006	1	0	0	5	0	0	k__Bacteria;p__Bacteroidetes;c__Bacteroidia;o__Bacteroidales;f__Porphyromonadaceae;g__Parabacteroides;s__distasonis
3235048	4	0.406006	0.406006	1	0	0	40	0	0	k__Bacteria;p__Firmicutes;c__Clostridia;o__Clostridiales
4318122	4	0.406006	0.406006	1	0	0	2	0	0	k__Bacteria;p__Proteobacteria;c__Gammaproteobacteria;o__Pasteurellales;f__Pasteurellaceae
913149	4	0.406006	0.406006	1	0	0	2	0	0	k__Bacteria;p__Actinobacteria;c__Actinobacteria;o__Actinomycetales
1951826	4	0.406006	0.406006	1	0	0	1	0	0	k__Bacteria;p__Proteobacteria;c__Gammaproteobacteria;o__Enterobacteriales;f__Enterobacteriaceae;g__Escherichia;s__
2148689	4	0.406006	0.406006	1	0	0	3	0	0	k__Bacteria;p__Firmicutes;c__Clostridia;o__Clostridiales;f__Ruminococcaceae;g__Oscillospira;s__
199430	4	0.406006	0.406006	1	0	0	36	0	0	k__Bacteria;p__Firmicutes;c__Clostridia;o__Clostridiales;f__Ruminococcaceae;g__Faecalibacterium
4455652	4	0.406006	0.406006	1	0	0	3	0	0	k__Bacteria;p__Proteobacteria;c__Gammaproteobacteria;o__Enterobacteriales;f__Enterobacteriaceae;g__Serratia;s__marcescens
114929	4	0.406006	0.406006	1	0	0	1	0	0	k__Bacteria;p__Firmicutes;c__Clostridia;o__Clostridiales;f__Lachnospiraceae
271431	4	0.406006	0.406006	1	0	0	5	0	0	k__Bacteria;p__Firmicutes;c__Clostridia;o__Clostridiales;f__Lachnospiraceae
313155	4	0.406006	0.406006	1	0	0	1	0	0	k__Bacteria;p__Firmicutes;c__Clostridia;o__Clostridiales;f__Ruminococcaceae;g__Oscillospira;s__
310492	4	0.406006	0.406006	1	0	0	1	0	0	k__Bacteria;p__Firmicutes;c__Clostridia;o__Clostridiales;f__Lachnospiraceae
2500552	4	0.406006	0.406006	1	0	0	2	0	0	k__Bacteria;p__Actinobacteria;c__Actinobacteria;o__Actinomycetales
827300	4	0.406006	0.406006	1	0	0	1	0	0	k__Bacteria;p__Proteobacteria;c__Deltaproteobacteria;o__Myxococcales;f__0319-6G20;g__;s__
195654	4	0.406006	0.406006	1	0	0	1	0	0	k__Bacteria;p__Actinobacteria;c__Actinobacteria;o__Actinomycetales
128887	4	0.406006	0.406006	1	0	0	1	0	0	k__Bacteria;p__Cyanobacteria;c__Chloroplast;o__Cryptophyta;f__;g__;s__
364120	4	0.406006	0.406006	1	0	0	2	0	0	k__Bacteria;p__Actinobacteria;c__Actinobacteria;o__Actinomycetales;f__Corynebacteriaceae;g__Corynebacterium
4376235	4	0.406006	0.406006	1	0	0	2	0	0	k__Bacteria;p__Proteobacteria;c__Gammaproteobacteria;o__Pseudomonadales;f__Moraxellaceae;g__Acinetobacter;s__
1062356	4	0.406006	0.406006	1	0	0	1	0	0	k__Bacteria;p__Actinobacteria;c__Actinobacteria;o__Actinomycetales
137056	4	0.406006	0.406006	1	0	0	1	0	0	k__Bacteria;p__Firmicutes;c__Bacilli;o__Bacillales;f__Staphylococcaceae;g__Staphylococcus
824705	4	0.406006	0.406006	1	0	0	1	0	0	k__Bacteria;p__Proteobacteria;c__Betaproteobacteria;o__Burkholderiales;f__Comamonadaceae;g__Delftia;s__
4421373	4	0.406006	0.406006	1	0	0	1	0	0	k__Bacteria;p__Proteobacteria;c__Alphaproteobacteria;o__Rhizobiales;f__Phyllobacteriaceae
206587	4	0.406006	0.406006	1	0	0	1	0	0	k__Bacteria;p__Bacteroidetes;c__Bacteroidia;o__Bacteroidales;f__Prevotellaceae;g__Prevotella
168505	4	0.406006	0.406006	1	0	0	2	0	0	k__Bacteria;p__Thermi;c__Deinococci;o__Deinococcales;f__Deinococcaceae;g__Deinococcus;s__
557957	4	0.406006	0.406006	1	0	0	1	0	0	k__Bacteria;p__Proteobacteria;c__Gammaproteobacteria
1118558	4	0.406006	0.406006	1	0	0	1	0	0	k__Bacteria;p__Firmicutes;c__Bacilli
