# Supplementary material for: Molecular Characterization and Meta-Analysis of Gut Microbial Communities Illustrate Enrichment of Prevotella and Megasphaera in Indian Subjects
Source: Front Microbiol. 2016 May 9;7:660. doi: 10.3389/fmicb.2016.00660 (PMC4860526; doi:10.3389/fmicb.2016.00660)
Supplement: Supplementary file 9 [file Table9.XLS]

## Sheet: Sheet1
# List of OTUs shared by Indian with Omnivorous animals
OTU	Indian_mean	Omni_mean	taxonomy
4392549	22.1562	0.454545	k__Bacteria;p__Firmicutes;c__Bacilli;o__Lactobacillales;f__Streptococcaceae
178860	12.8594	0.0909091	k__Bacteria;p__Bacteroidetes;c__Bacteroidia;o__Bacteroidales;f__Prevotellaceae;g__Prevotella;s__copri
292041	9.4375	0.0909091	k__Bacteria;p__Bacteroidetes;c__Bacteroidia;o__Bacteroidales;f__Prevotellaceae;g__Prevotella;s__copri
849535	4.73438	0.0909091	k__Bacteria;p__Bacteroidetes;c__Bacteroidia;o__Bacteroidales;f__Prevotellaceae;g__Prevotella;s__copri
189083	3.73438	0.545455	k__Bacteria;p__Bacteroidetes;c__Bacteroidia;o__Bacteroidales;f__Prevotellaceae;g__Prevotella;s__copri
190220	3.03125	0.272727	k__Bacteria;p__Firmicutes;c__Clostridia;o__Clostridiales;f__Ruminococcaceae;g__Oscillospira;s__
4436552	2.65625	0.0909091	k__Bacteria;p__Bacteroidetes;c__Bacteroidia;o__Bacteroidales;f__Prevotellaceae;g__Prevotella;s__copri
329650	2.46875	0.0909091	k__Bacteria;p__Bacteroidetes;c__Bacteroidia;o__Bacteroidales
177679	2.42188	0.0909091	k__Bacteria;p__Bacteroidetes;c__Bacteroidia;o__Bacteroidales
3910247	1.90625	1.27273	k__Bacteria;p__Bacteroidetes;c__Bacteroidia;o__Bacteroidales
344746	1.65625	3.63636	k__Bacteria;p__Firmicutes;c__Clostridia;o__Clostridiales
849704	1.4375	0.0909091	k__Bacteria;p__Bacteroidetes;c__Bacteroidia;o__Bacteroidales;f__Prevotellaceae;g__Prevotella;s__
195871	1.34375	0.272727	k__Bacteria;p__Firmicutes;c__Erysipelotrichi;o__Erysipelotrichales;f__Erysipelotrichaceae;g__Bulleidia
4425663	1.20312	0.0909091	k__Bacteria;p__Firmicutes;c__Clostridia;o__Clostridiales;f__Ruminococcaceae;g__;s__
2403301	1.17188	0.0909091	k__Bacteria;p__Firmicutes;c__Clostridia;o__Clostridiales;f__Lachnospiraceae
4332878	0.875	0.181818	k__Bacteria;p__Firmicutes;c__Clostridia;o__Coriobacteriales;f__Coriobacteriaceae;g__Slackia;s__
180112	0.8125	0.0909091	k__Bacteria;p__Firmicutes;c__Erysipelotrichi;o__Erysipelotrichales;f__Erysipelotrichaceae;g__[Eubacterium];s__biforme
185192	0.796875	0.181818	k__Bacteria;p__Firmicutes;c__Clostridia;o__Clostridiales;f__Lachnospiraceae
4350593	0.765625	2	k__Bacteria;p__Firmicutes;c__Clostridia
133719	0.734375	0.0909091	k__Bacteria;p__Firmicutes;c__Clostridia;o__Clostridiales;f__Ruminococcaceae;g__;s__
513552	0.703125	0.545455	k__Bacteria;p__Firmicutes;c__Clostridia;o__Clostridiales;f__Veillonellaceae;g__Anaerovibrio;s__
925131	0.609375	0.363636	k__Bacteria;p__Bacteroidetes;c__Bacteroidia;o__Bacteroidales
4308127	0.5625	0.0909091	k__Bacteria;p__Tenericutes;c__Mollicutes;o__RF39;f__;g__;s__
365033	0.53125	3.81818	k__Bacteria
233573	0.53125	0.727273	k__Bacteria;p__Firmicutes;c__Erysipelotrichi;o__Erysipelotrichales;f__Erysipelotrichaceae;g__[Eubacterium];s__cylindroides
192893	0.421875	0.545455	k__Bacteria;p__Firmicutes;c__Clostridia;o__Clostridiales;f__Ruminococcaceae;g__Oscillospira;s__
336614	0.375	0.0909091	k__Bacteria;p__Firmicutes;c__Clostridia;o__Clostridiales;f__Lachnospiraceae
30872	0.375	0.181818	k__Bacteria;p__Firmicutes;c__Clostridia;o__Clostridiales
290284	0.359375	0.181818	k__Bacteria;p__Firmicutes;c__Clostridia;o__Clostridiales;f__Ruminococcaceae;g__Ruminococcus;s__
2148689	0.34375	0.0909091	k__Bacteria;p__Firmicutes;c__Clostridia;o__Clostridiales;f__Ruminococcaceae;g__Oscillospira;s__
208539	0.265625	0.0909091	k__Bacteria;p__Firmicutes;c__Clostridia;o__Clostridiales;f__Clostridiaceae;g__;s__
301093	0.25	0.636364	k__Bacteria;p__Firmicutes;c__Bacilli;o__Lactobacillales;f__Streptococcaceae
241843	0.21875	0.0909091	k__Bacteria;p__Firmicutes;c__Clostridia;o__Clostridiales;f__Clostridiaceae
523132	0.21875	0.0909091	k__Bacteria;p__Firmicutes;c__Erysipelotrichi;o__Erysipelotrichales;f__Erysipelotrichaceae;g__[Eubacterium];s__biforme
230578	0.171875	0.272727	k__Bacteria;p__Firmicutes;c__Clostridia;o__Coriobacteriales;f__Coriobacteriaceae
149335	0.140625	0.727273	k__Bacteria;p__Firmicutes;c__Clostridia;o__Clostridiales
4315787	0.140625	0.181818	k__Bacteria
187517	0.125	0.454545	k__Bacteria;p__Firmicutes;c__Clostridia;o__Clostridiales;f__Clostridiaceae;g__;s__
165430	0.125	0.0909091	k__Bacteria;p__Firmicutes;c__Clostridia;o__Clostridiales;f__Lachnospiraceae
581201	0.125	0.363636	k__Bacteria;p__Firmicutes;c__Clostridia;o__Clostridiales;f__Ruminococcaceae;g__Ruminococcus;s__
516104	0.125	2.27273	k__Bacteria;p__Proteobacteria;c__Gammaproteobacteria;o__Aeromonadales;f__Succinivibrionaceae
299382	0.109375	7.18182	k__Bacteria;p__Bacteroidetes;c__Bacteroidia;o__Bacteroidales;f__Prevotellaceae;g__Prevotella
4335376	0.109375	0.363636	k__Bacteria;p__Firmicutes;c__Clostridia;o__Coriobacteriales;f__Coriobacteriaceae
4432463	0.109375	0.545455	k__Bacteria
198786	0.09375	0.181818	k__Bacteria;p__Bacteroidetes;c__Bacteroidia;o__Bacteroidales;f__Prevotellaceae;g__Prevotella;s__copri
523621	0.09375	0.0909091	k__Bacteria;p__Cyanobacteria;c__4C0d-2;o__YS2;f__;g__;s__
182431	0.09375	0.0909091	k__Bacteria
530928	0.09375	3.36364	k__Bacteria;p__Firmicutes;c__Clostridia;o__Clostridiales;f__Ruminococcaceae;g__Ruminococcus
3308041	0.09375	0.636364	k__Bacteria;p__Firmicutes;c__Clostridia;o__Clostridiales;f__;g__;s__
179637	0.078125	0.0909091	k__Bacteria;p__Firmicutes;c__Clostridia;o__Clostridiales;f__Lachnospiraceae
4455005	0.078125	0.0909091	k__Bacteria;p__Firmicutes;c__Clostridia;o__Clostridiales;f__Clostridiaceae;g__;s__
3746307	0.078125	0.181818	k__Bacteria;p__Firmicutes;c__Clostridia;o__Clostridiales
293717	0.0625	0.363636	k__Bacteria;p__Bacteroidetes;c__Bacteroidia;o__Bacteroidales;f__Prevotellaceae;g__Prevotella;s__copri
352951	0.0625	0.454545	k__Bacteria;p__Firmicutes;c__Clostridia;o__Clostridiales;f__Peptostreptococcaceae;g__;s__
174960	0.0625	0.0909091	k__Bacteria;p__Firmicutes;c__Clostridia;o__Clostridiales;f__Clostridiaceae;g__Clostridium
185046	0.0625	0.0909091	k__Bacteria;p__Firmicutes;c__Clostridia;o__Clostridiales;f__Ruminococcaceae;g__;s__
303161	0.046875	2.09091	k__Bacteria;p__Firmicutes;c__Bacilli;o__Lactobacillales
235212	0.046875	0.181818	k__Bacteria;p__Firmicutes;c__Clostridia;o__Clostridiales;f__Ruminococcaceae
4412542	0.046875	0.181818	k__Bacteria;p__Bacteroidetes;c__Bacteroidia;o__Bacteroidales;f__Prevotellaceae;g__Prevotella;s__copri
591439	0.046875	0.181818	k__Bacteria;p__Firmicutes;c__Clostridia;o__Clostridiales;f__Clostridiaceae;g__;s__
708190	0.046875	0.0909091	k__Bacteria;p__Firmicutes;c__Clostridia;o__Clostridiales;f__Ruminococcaceae;g__Oscillospira;s__
4379449	0.046875	0.181818	k__Bacteria;p__Firmicutes;c__Erysipelotrichi;o__Erysipelotrichales;f__Erysipelotrichaceae;g__Clostridium;s__saccharogumia
25534	0.046875	0.181818	k__Bacteria;p__Firmicutes;c__Clostridia;o__Clostridiales;f__Lachnospiraceae
176856	0.046875	0.0909091	k__Bacteria;p__Firmicutes;c__Clostridia;o__Clostridiales;f__Ruminococcaceae;g__;s__
343811	0.046875	0.0909091	k__Bacteria;p__Firmicutes;c__Clostridia;o__Clostridiales;f__Lachnospiraceae
1107439	0.046875	0.0909091	k__Bacteria;p__Firmicutes;c__Clostridia;o__Clostridiales;f__Lachnospiraceae
347758	0.046875	0.0909091	k__Bacteria;p__Firmicutes;c__Clostridia;o__Clostridiales;f__Lachnospiraceae;g__Lachnospira;s__
562244	0.03125	0.272727	k__Bacteria;p__Proteobacteria;c__Betaproteobacteria;o__Burkholderiales;f__Alcaligenaceae;g__Sutterella;s__
290005	0.03125	1.18182	k__Bacteria;p__Firmicutes;c__Clostridia;o__Clostridiales;f__Ruminococcaceae
335564	0.03125	0.272727	k__Bacteria;p__Firmicutes;c__Clostridia;o__Clostridiales
4153054	0.03125	0.454545	k__Bacteria;p__Firmicutes;c__Clostridia;o__Clostridiales;f__Ruminococcaceae;g__Ruminococcus;s__
517558	0.03125	0.181818	k__Bacteria;p__Bacteroidetes;c__Bacteroidia;o__Bacteroidales;f__Prevotellaceae;g__Prevotella;s__copri
188747	0.03125	0.272727	k__Bacteria;p__Firmicutes;c__Clostridia;o__Clostridiales;f__Ruminococcaceae;g__Oscillospira;s__
300355	0.03125	0.0909091	k__Bacteria;p__Firmicutes;c__Clostridia;o__Coriobacteriales;f__Coriobacteriaceae
321743	0.03125	0.0909091	k__Bacteria;p__Bacteroidetes;c__Bacteroidia;o__Bacteroidales;f__Prevotellaceae;g__Prevotella;s__copri
296007	0.03125	0.454545	k__Bacteria;p__Firmicutes;c__Clostridia;o__Clostridiales;f__Lachnospiraceae;g__Blautia
114929	0.03125	0.272727	k__Bacteria;p__Firmicutes;c__Clostridia;o__Clostridiales;f__Lachnospiraceae
169182	0.03125	0.0909091	k__Bacteria;p__Proteobacteria;c__Gammaproteobacteria;o__Enterobacteriales;f__Enterobacteriaceae
181566	0.03125	0.0909091	k__Bacteria;p__Firmicutes;c__Clostridia;o__Clostridiales;f__;g__;s__
294791	0.03125	0.0909091	k__Bacteria;p__Firmicutes;c__Clostridia
307154	0.015625	0.272727	k__Bacteria;p__Bacteroidetes;c__Bacteroidia;o__Bacteroidales;f__Prevotellaceae;g__Prevotella
287863	0.015625	2.36364	k__Bacteria;p__Firmicutes;c__Clostridia;o__Clostridiales
174300	0.015625	0.545455	k__Bacteria;p__Firmicutes;c__Clostridia;o__Clostridiales;f__Ruminococcaceae;g__Faecalibacterium
192461	0.015625	0.272727	k__Bacteria;p__Firmicutes;c__Clostridia;o__Clostridiales;f__Lachnospiraceae
321902	0.015625	0.272727	k__Bacteria;p__Firmicutes;c__Clostridia;o__Clostridiales;f__Lachnospiraceae
336372	0.015625	0.272727	k__Bacteria;p__Bacteroidetes;c__Bacteroidia;o__Bacteroidales
176470	0.015625	0.272727	k__Bacteria;p__Firmicutes;c__Clostridia;o__Clostridiales;f__Clostridiaceae
50779	0.015625	0.272727	k__Bacteria;p__Tenericutes;c__Mollicutes;o__RF39;f__;g__;s__
183104	0.015625	0.181818	k__Bacteria
302617	0.015625	0.181818	k__Bacteria;p__Firmicutes;c__Clostridia;o__Clostridiales;f__Lachnospiraceae;g__Lachnospira;s__
296577	0.015625	0.272727	k__Bacteria;p__Firmicutes;c__Clostridia;o__Clostridiales;f__Ruminococcaceae;g__Oscillospira
288780	0.015625	0.363636	k__Bacteria;p__Firmicutes;c__Clostridia;o__Clostridiales;f__;g__;s__
187917	0.015625	0.272727	k__Bacteria;p__Firmicutes;c__Clostridia;o__Clostridiales;f__Ruminococcaceae;g__Oscillospira;s__
180462	0.015625	0.181818	k__Bacteria;p__Firmicutes;c__Clostridia;o__Clostridiales;f__Lachnospiraceae;g__Blautia
355817	0.015625	0.272727	k__Bacteria;p__Firmicutes;c__Clostridia;o__Clostridiales;f__Lachnospiraceae
315117	0.015625	0.454545	k__Bacteria;p__Bacteroidetes
172878	0.015625	0.0909091	k__Bacteria;p__Firmicutes;c__Clostridia;o__Clostridiales;f__Ruminococcaceae
2979308	0.015625	0.0909091	k__Bacteria;p__Firmicutes;c__Clostridia;o__Clostridiales;f__Ruminococcaceae
174763	0.015625	0.0909091	k__Bacteria;p__Firmicutes;c__Clostridia;o__Clostridiales;f__Lachnospiraceae;g__Blautia
300963	0.015625	0.0909091	k__Bacteria;p__Firmicutes;c__Clostridia;o__Clostridiales;f__Lachnospiraceae
177342	0.015625	0.0909091	k__Bacteria;p__Firmicutes;c__Clostridia;o__Clostridiales;f__Lachnospiraceae
177828	0.015625	0.0909091	k__Bacteria;p__Firmicutes;c__Clostridia;o__Clostridiales;f__Lachnospiraceae
296394	0.015625	0.0909091	k__Bacteria;p__Firmicutes;c__Clostridia;o__Clostridiales;f__Ruminococcaceae;g__Oscillospira;s__
4380450	0.015625	0.0909091	k__Bacteria;p__Firmicutes;c__Clostridia;o__Clostridiales;f__Ruminococcaceae
183043	0.015625	0.0909091	k__Bacteria;p__Firmicutes;c__Clostridia;o__Clostridiales;f__Ruminococcaceae
176735	0.015625	0.0909091	k__Bacteria;p__Firmicutes;c__Clostridia;o__Clostridiales;f__Ruminococcaceae;g__Faecalibacterium
186876	0.015625	0.0909091	k__Bacteria;p__Firmicutes;c__Clostridia;o__Clostridiales;f__Lachnospiraceae
235127	0.015625	0.0909091	k__Bacteria;p__Firmicutes;c__Clostridia;o__Coriobacteriales;f__Coriobacteriaceae
18619	0.015625	0.0909091	k__Bacteria;p__Firmicutes;c__Clostridia;o__Clostridiales;f__Lachnospiraceae
173744	0.015625	0.0909091	k__Bacteria;p__Firmicutes;c__Clostridia;o__Clostridiales;f__Veillonellaceae;g__Megasphaera;s__
292222	0.015625	0.0909091	k__Bacteria;p__Firmicutes;c__Clostridia;o__Clostridiales;f__Clostridiaceae
311278	0.015625	0.0909091	k__Bacteria;p__Firmicutes;c__Clostridia;o__Clostridiales
