# Supplementary material for: Molecular Characterization and Meta-Analysis of Gut Microbial Communities Illustrate Enrichment of Prevotella and Megasphaera in Indian Subjects
Source: Front Microbiol. 2016 May 9;7:660. doi: 10.3389/fmicb.2016.00660 (PMC4860526; doi:10.3389/fmicb.2016.00660)
Supplement: Supplementary file 10 [file Table10.XLS]

## Sheet: Sheet1
# Results of Random Forst Analysis Indian and Omnivorous
OTU	Mean_decrease_in_accuracy	India_mean	Omni_mean	taxonomy
4463108	0.0155522	106.969	0	k__Bacteria;p__Firmicutes;c__Bacilli;o__Lactobacillales;f__Lactobacillaceae;g__Lactobacillus;s__ruminis
357963	0.00309688	47.5312	0	k__Bacteria;p__Firmicutes;c__Clostridia;o__Clostridiales;f__Lachnospiraceae
196729	0.00681638	44.6719	0.818182	k__Bacteria;p__Bacteroidetes;c__Bacteroidia;o__Bacteroidales;f__Prevotellaceae;g__Prevotella;s__copri
4347159	0.00504107	34.0625	0	k__Bacteria;p__Actinobacteria;c__Actinobacteria;o__Bifidobacteriales;f__Bifidobacteriaceae;g__Bifidobacterium
817140	0.00151821	24.8594	0	k__Bacteria;p__Firmicutes;c__Clostridia;o__Clostridiales;f__Veillonellaceae;g__Megasphaera;s__elsdenii
825808	0.00143802	24.1406	0	k__Bacteria;p__Actinobacteria;c__Actinobacteria;o__Bifidobacteriales;f__Bifidobacteriaceae;g__Bifidobacterium;s__
4392549	0.00224609	22.1562	0.454545	k__Bacteria;p__Firmicutes;c__Bacilli;o__Lactobacillales;f__Streptococcaceae
4414476	0.00542064	22.125	0	k__Bacteria;p__Firmicutes;c__Clostridia;o__Clostridiales;f__Lachnospiraceae;g__Lachnospira;s__
176269	0.00454976	20.5938	0	k__Bacteria;p__Firmicutes;c__Clostridia;o__Clostridiales;f__Lachnospiraceae;g__Lachnospira;s__
2530636	0.00124205	20.5312	0	k__Bacteria;p__Firmicutes;c__Clostridia;o__Clostridiales;f__Veillonellaceae;g__Megamonas;s__
264552	0.000256291	18.0312	0.272727	k__Bacteria;p__Firmicutes;c__Clostridia;o__Clostridiales;f__Veillonellaceae
188918	0.0138057	16.875	0	k__Bacteria;p__Firmicutes;c__Clostridia;o__Clostridiales;f__Lachnospiraceae
4295618	0.00280382	15.8125	0	k__Bacteria;p__Bacteroidetes;c__Bacteroidia;o__Bacteroidales;f__Prevotellaceae;g__Prevotella;s__copri
4410166	0.000836062	14.0312	0.454545	k__Bacteria;p__Bacteroidetes;c__Bacteroidia;o__Bacteroidales;f__Prevotellaceae;g__Prevotella;s__copri
178860	0.0017232	12.8594	0.0909091	k__Bacteria;p__Bacteroidetes;c__Bacteroidia;o__Bacteroidales;f__Prevotellaceae;g__Prevotella;s__copri
330458	0.00423687	12.4219	0	k__Bacteria;p__Firmicutes;c__Clostridia;o__Clostridiales;f__Lachnospiraceae;g__Roseburia;s__
346938	0.000914544	9.60938	0	k__Bacteria;p__Bacteroidetes;c__Bacteroidia;o__Bacteroidales;f__Prevotellaceae;g__Prevotella;s__copri
292041	0.00157228	9.4375	0.0909091	k__Bacteria;p__Bacteroidetes;c__Bacteroidia;o__Bacteroidales;f__Prevotellaceae;g__Prevotella;s__copri
918313	0.000158824	9.32812	0	k__Bacteria;p__Firmicutes;c__Clostridia;o__Clostridiales;f__Ruminococcaceae;g__;s__
52166	0.000585145	9.29688	0	k__Bacteria;p__Firmicutes;c__Clostridia;o__Clostridiales;f__Veillonellaceae;g__Megasphaera;s__elsdenii
3177392	0.00182937	9.25	0	k__Bacteria;p__Actinobacteria;c__Actinobacteria;o__Bifidobacteriales;f__Bifidobacteriaceae;g__Bifidobacterium;s__longum
173565	0.000805023	8.48438	1.90909	k__Bacteria;p__Bacteroidetes;c__Bacteroidia;o__Bacteroidales;f__Prevotellaceae;g__Prevotella;s__copri
4398028	0.0015228	8.40625	0	k__Bacteria;p__Firmicutes;c__Clostridia;o__Clostridiales;f__Ruminococcaceae
315978	0.00472182	8.375	0	k__Bacteria;p__Firmicutes;c__Clostridia;o__Clostridiales;f__Ruminococcaceae;g__;s__
308707	0.00124391	8.15625	0.181818	k__Bacteria;p__Firmicutes;c__Clostridia;o__Clostridiales;f__Peptostreptococcaceae;g__;s__
180045	0.000149733	7.92188	0	k__Bacteria;p__Bacteroidetes;c__Bacteroidia;o__Bacteroidales;f__Rikenellaceae
222842	0.00022381	7.625	0	k__Bacteria;p__Firmicutes;c__Clostridia;o__Clostridiales;f__Veillonellaceae;g__Megamonas;s__
4483337	5.26316e-05	7.625	0	k__Bacteria;p__Firmicutes;c__Clostridia;o__Clostridiales;f__Lachnospiraceae
189521	0.000200183	7.46875	0	k__Bacteria;p__Bacteroidetes;c__Bacteroidia;o__Bacteroidales;f__Prevotellaceae;g__Prevotella;s__copri
2072645	5.26316e-05	7.125	0	k__Bacteria;p__Proteobacteria;c__Gammaproteobacteria;o__Enterobacteriales;f__Enterobacteriaceae;g__Escherichia;s__
4461030	0.00019878	6.8125	0	k__Bacteria;p__Proteobacteria;c__Gammaproteobacteria;o__Enterobacteriales;f__Enterobacteriaceae;g__Klebsiella;s__
292210	0.00146468	6.59375	0	k__Bacteria;p__Bacteroidetes;c__Bacteroidia;o__Bacteroidales;f__Prevotellaceae;g__Prevotella;s__copri
345454	0.000165251	6.10938	0	k__Bacteria;p__Firmicutes;c__Clostridia;o__Clostridiales;f__Peptostreptococcaceae;g__;s__
4373641	0.000679843	5.96875	0	k__Bacteria;p__Firmicutes;c__Bacilli;o__Lactobacillales;f__Leuconostocaceae;g__Weissella;s__
4406684	0.000253274	5.28125	0	k__Bacteria;p__Bacteroidetes;c__Bacteroidia;o__Bacteroidales;f__Prevotellaceae;g__Prevotella;s__copri
361966	0.003235	5.1875	0	k__Bacteria;p__Firmicutes;c__Clostridia;o__Clostridiales;f__Ruminococcaceae;g__Faecalibacterium
175215	0.00306112	4.79688	0	k__Bacteria;p__Firmicutes;c__Clostridia;o__Clostridiales;f__Lachnospiraceae
4410938	5.40541e-05	4.60938	2.63636	k__Bacteria;p__Firmicutes;c__Erysipelotrichi;o__Erysipelotrichales;f__Erysipelotrichaceae;g__[Eubacterium];s__biforme
4358602	5e-05	4.57812	0	k__Bacteria;p__Firmicutes;c__Bacilli;o__Lactobacillales;f__Lactobacillaceae
567846	0.000935761	4.3125	0	k__Bacteria;p__Actinobacteria;c__Actinobacteria;o__Bifidobacteriales;f__Bifidobacteriaceae;g__Bifidobacterium;s__
295554	0.000103914	4.14062	2.36364	k__Bacteria;p__Bacteroidetes;c__Bacteroidia;o__Bacteroidales;f__Prevotellaceae;g__Prevotella;s__copri
189083	0.00027813	3.73438	0.545455	k__Bacteria;p__Bacteroidetes;c__Bacteroidia;o__Bacteroidales;f__Prevotellaceae;g__Prevotella;s__copri
296442	0.000171701	3.625	0	k__Bacteria;p__Bacteroidetes;c__Bacteroidia;o__Bacteroidales;f__Prevotellaceae;g__Prevotella;s__copri
471180	0.000163743	3.625	0	k__Bacteria;p__Actinobacteria;c__Actinobacteria;o__Bifidobacteriales;f__Bifidobacteriaceae;g__Bifidobacterium;s__
4341534	0.000553439	3.29688	0.0909091	k__Bacteria;p__Firmicutes;c__Clostridia;o__Clostridiales;f__Ruminococcaceae;g__Faecalibacterium
815207	5.63326e-05	3.21875	0	k__Bacteria;p__Firmicutes;c__Clostridia;o__Clostridiales;f__Lachnospiraceae
4456491	0.000371625	3.15625	0	k__Bacteria;p__Bacteroidetes;c__Bacteroidia;o__Bacteroidales;f__Prevotellaceae;g__Prevotella;s__copri
4311208	5.39683e-05	3.14062	0	k__Bacteria;p__Proteobacteria;c__Gammaproteobacteria;o__Enterobacteriales;f__Enterobacteriaceae;g__Klebsiella;s__
163243	0.000220513	3.10938	0	k__Bacteria;p__Firmicutes;c__Clostridia;o__Clostridiales;f__Ruminococcaceae;g__Ruminococcus;s__bromii
1141398	5.55556e-05	3.09375	0	k__Bacteria;p__Firmicutes;c__Bacilli;o__Lactobacillales;f__Lactobacillaceae;g__;s__
190220	0.000213371	3.03125	0.272727	k__Bacteria;p__Firmicutes;c__Clostridia;o__Clostridiales;f__Ruminococcaceae;g__Oscillospira;s__
4087649	0.00276438	2.875	0	k__Bacteria;p__Firmicutes;c__Clostridia;o__Clostridiales;f__Lachnospiraceae
68841	0.000741902	2.67188	0	k__Bacteria;p__Firmicutes;c__Clostridia;o__Clostridiales;f__Lachnospiraceae;g__Lachnospira;s__
4455767	0.00111167	2.65625	0	k__Bacteria;p__Firmicutes;c__Bacilli;o__Lactobacillales;f__Streptococcaceae;g__Streptococcus;s__infantis
177679	6.45161e-05	2.42188	0.0909091	k__Bacteria;p__Bacteroidetes;c__Bacteroidia;o__Bacteroidales
365385	0.000190584	2.40625	0	k__Bacteria;p__Actinobacteria;c__Actinobacteria;o__Bifidobacteriales;f__Bifidobacteriaceae;g__Bifidobacterium;s__
199430	4.65116e-05	2.3125	0	k__Bacteria;p__Firmicutes;c__Clostridia;o__Clostridiales;f__Ruminococcaceae;g__Faecalibacterium
17598	6.25e-05	2.21875	0	k__Bacteria;p__Firmicutes;c__Clostridia;o__Clostridiales;f__Ruminococcaceae;g__;s__
322380	0.00106096	2.09375	0	k__Bacteria;p__Firmicutes;c__Clostridia;o__Clostridiales;f__Ruminococcaceae;g__;s__
4483037	0.00147974	2.07812	0	k__Bacteria;p__Firmicutes;c__Clostridia;o__Clostridiales;f__Ruminococcaceae;g__;s__
849544	5.12821e-05	1.98438	0	k__Bacteria;p__Bacteroidetes;c__Bacteroidia;o__Bacteroidales;f__Prevotellaceae;g__Prevotella;s__copri
334340	0.00087136	1.96875	0	k__Bacteria;p__Firmicutes;c__Clostridia;o__Clostridiales;f__Lachnospiraceae
363348	0.000963629	1.89062	0	k__Bacteria;p__Firmicutes;c__Clostridia;o__Clostridiales;f__Lachnospiraceae;g__Blautia
183651	6.30037e-05	1.89062	0	k__Bacteria;p__Firmicutes;c__Clostridia;o__Clostridiales;f__Lachnospiraceae
174066	5.55556e-05	1.85938	5.63636	k__Bacteria;p__Firmicutes;c__Erysipelotrichi;o__Erysipelotrichales;f__Erysipelotrichaceae;g__[Eubacterium];s__biforme
579149	0.000159774	1.79688	0	k__Bacteria;p__Firmicutes;c__Clostridia;o__Clostridiales;f__Lachnospiraceae
163857	5.12821e-05	1.71875	0.272727	k__Bacteria;p__Proteobacteria;c__Gammaproteobacteria;o__Aeromonadales;f__Succinivibrionaceae
4300127	0.000100063	1.71875	0	k__Bacteria;p__Firmicutes;c__Clostridia;o__Clostridiales;f__Veillonellaceae;g__Mitsuokella;s__
210092	0.000256291	1.48438	0	k__Bacteria;p__Firmicutes;c__Clostridia;o__Clostridiales;f__Lachnospiraceae
190863	0.000817586	1.48438	0.363636	k__Bacteria;p__Firmicutes;c__Clostridia;o__Clostridiales;f__Lachnospiraceae
652696	0.000786521	1.46875	0	k__Bacteria;p__Actinobacteria;c__Actinobacteria;o__Bifidobacteriales;f__Bifidobacteriaceae;g__Bifidobacterium;s__adolescentis
178296	5.26316e-05	1.42188	0	k__Bacteria;p__Bacteroidetes;c__Bacteroidia;o__Bacteroidales;f__[Paraprevotellaceae];g__[Prevotella];s__
185420	0.00015	1.375	0	k__Bacteria;p__Bacteroidetes;c__Bacteroidia;o__Bacteroidales;f__Rikenellaceae;g__;s__
362327	0.000832719	1.3125	0	k__Bacteria;p__Firmicutes;c__Clostridia;o__Clostridiales;f__Ruminococcaceae;g__Faecalibacterium
1663575	0.000307692	1.25	0	k__Bacteria;p__Proteobacteria;c__Gammaproteobacteria;o__Enterobacteriales;f__Enterobacteriaceae
113909	0.000478798	1.23438	0	k__Bacteria;p__Firmicutes;c__Clostridia;o__Clostridiales;f__Lachnospiraceae
4393540	0.0001	1.23438	0	k__Bacteria;p__Bacteroidetes;c__Bacteroidia;o__Bacteroidales;f__[Barnesiellaceae];g__;s__
4425663	5.88235e-05	1.20312	0.0909091	k__Bacteria;p__Firmicutes;c__Clostridia;o__Clostridiales;f__Ruminococcaceae;g__;s__
309564	0.000108108	1.20312	0	k__Bacteria;p__Firmicutes;c__Clostridia;o__Clostridiales;f__Lachnospiraceae
313823	9.84985e-05	1.17188	0	k__Bacteria;p__Firmicutes;c__Clostridia;o__Clostridiales;f__Lachnospiraceae
213487	0.000102564	1.0625	0	k__Bacteria;p__Firmicutes;c__Clostridia;o__Clostridiales;f__Lachnospiraceae
176204	0.000202564	1.04688	0	k__Bacteria;p__Firmicutes;c__Clostridia;o__Clostridiales;f__Ruminococcaceae;g__Oscillospira;s__
177878	0.000286738	1.01562	0	k__Bacteria;p__Firmicutes;c__Clostridia;o__Clostridiales;f__Ruminococcaceae;g__Faecalibacterium
4417708	9.32249e-05	1	0	k__Bacteria
335789	0.000273203	0.984375	0	k__Bacteria;p__Firmicutes;c__Clostridia;o__Clostridiales;f__Lachnospiraceae;g__Blautia
4328026	5.40541e-05	0.9375	0	k__Bacteria;p__Firmicutes;c__Clostridia;o__Coriobacteriales;f__Coriobacteriaceae
357930	5.40541e-05	0.9375	0	k__Bacteria;p__Firmicutes;c__Clostridia;o__Clostridiales;f__Veillonellaceae
186968	0.000105263	0.9375	0	k__Bacteria;p__Firmicutes;c__Clostridia;o__Clostridiales;f__Lachnospiraceae
301253	0.000164581	0.90625	2.27273	k__Bacteria;p__Bacteroidetes;c__Bacteroidia;o__Bacteroidales;f__Prevotellaceae;g__Prevotella;s__copri
2430693	0.000102067	0.890625	0	k__Bacteria;p__Bacteroidetes;c__Bacteroidia;o__Bacteroidales;f__Bacteroidaceae;g__Bacteroides;s__fragilis
180352	5.88235e-05	0.8125	0	k__Bacteria;p__Firmicutes;c__Clostridia;o__Clostridiales;f__Ruminococcaceae;g__Ruminococcus
357002	5.12821e-05	0.75	0	k__Bacteria;p__Firmicutes;c__Clostridia;o__Clostridiales;f__Lachnospiraceae
198757	0.00025641	0.75	0	k__Bacteria;p__Firmicutes;c__Clostridia;o__Clostridiales;f__Lachnospiraceae
131702	5.71429e-05	0.71875	0	k__Bacteria;p__Firmicutes;c__Bacilli;o__Lactobacillales;f__Lactobacillaceae;g__Lactobacillus;s__
190526	0.000176471	0.6875	0	k__Bacteria;p__Bacteroidetes;c__Bacteroidia;o__Bacteroidales;f__Prevotellaceae;g__Prevotella;s__copri
516159	4.76948e-06	0.53125	0.0909091	k__Bacteria;p__Proteobacteria;c__Gammaproteobacteria;o__Aeromonadales;f__Succinivibrionaceae
4397092	5.88235e-05	0.515625	0	k__Bacteria;p__Firmicutes;c__Clostridia;o__Coriobacteriales;f__Coriobacteriaceae
178042	0.000193548	0.515625	0	k__Bacteria;p__Firmicutes;c__Clostridia;o__Clostridiales
4319785	5.55556e-05	0.5	0	k__Bacteria;p__Bacteroidetes;c__Bacteroidia;o__Bacteroidales;f__[Paraprevotellaceae];g__;s__
181155	5.71429e-05	0.46875	0	k__Bacteria;p__Firmicutes;c__Clostridia;o__Clostridiales;f__Ruminococcaceae
4315658	9.63995e-05	0.453125	0	k__Bacteria;p__Firmicutes;c__Bacilli;o__Lactobacillales;f__Lactobacillaceae;g__Lactobacillus;s__
1696853	4.14414e-05	0.421875	0	k__Bacteria;p__Firmicutes;c__Bacilli;o__Lactobacillales;f__Carnobacteriaceae;g__;s__
315463	0.000117749	0.40625	0	k__Bacteria;p__Firmicutes;c__Clostridia;o__Clostridiales;f__Ruminococcaceae;g__;s__
322711	6.06061e-05	0.40625	0	k__Bacteria;p__Firmicutes;c__Clostridia;o__Clostridiales;f__Ruminococcaceae
4477019	4.7619e-05	0.375	0	k__Bacteria;p__Bacteroidetes;c__Bacteroidia;o__Bacteroidales;f__Porphyromonadaceae;g__Parabacteroides;s__
926526	9.7561e-05	0.375	0	k__Bacteria;p__Actinobacteria;c__Actinobacteria;o__Actinomycetales;f__Micrococcaceae;g__Rothia;s__mucilaginosa
4390211	4.44444e-05	0.359375	0	k__Bacteria;p__Bacteroidetes;c__Bacteroidia;o__Bacteroidales;f__Bacteroidaceae;g__Bacteroides;s__uniformis
362009	5.12821e-05	0.34375	0	k__Bacteria;p__Firmicutes;c__Clostridia;o__Clostridiales;f__Lachnospiraceae;g__Blautia;s__producta
294196	0.000111111	0.34375	0.363636	k__Bacteria;p__Bacteroidetes;c__Bacteroidia;o__Bacteroidales;f__Prevotellaceae;g__Prevotella;s__copri
4474951	0.000240302	0.296875	0	k__Bacteria;p__Firmicutes;c__Clostridia;o__Clostridiales;f__Veillonellaceae;g__Veillonella;s__dispar
177421	9.7561e-05	0.296875	0	k__Bacteria;p__Firmicutes;c__Clostridia;o__Clostridiales;f__Lachnospiraceae;g__Blautia
4315958	5.26316e-05	0.296875	0	k__Bacteria;p__Firmicutes;c__Bacilli;o__Lactobacillales;f__Streptococcaceae;g__;s__
131921	0.00022479	0.296875	0	k__Bacteria;p__Firmicutes;c__Bacilli;o__Lactobacillales;f__Lactobacillaceae;g__Lactobacillus
2167404	5.12821e-05	0.28125	0	k__Bacteria;p__Firmicutes;c__Clostridia;o__Clostridiales;f__Clostridiaceae;g__Clostridium
593514	4.7619e-05	0.265625	0	k__Bacteria;p__Firmicutes;c__Clostridia;o__Clostridiales;f__Lachnospiraceae
4446943	6.06061e-05	0.25	0	k__Bacteria;p__Firmicutes;c__Clostridia;o__Clostridiales;f__Veillonellaceae;g__Veillonella;s__dispar
4451152	5.26316e-05	0.25	0	k__Bacteria;p__Bacteroidetes;c__Bacteroidia;o__Bacteroidales;f__Bacteroidaceae;g__Bacteroides
4453773	5.26316e-05	0.234375	1	k__Bacteria;p__Proteobacteria;c__Deltaproteobacteria;o__Desulfovibrionales;f__Desulfovibrionaceae;g__Desulfovibrio
41229	0.000120147	0.234375	0	k__Bacteria;p__Proteobacteria;c__Betaproteobacteria;o__Burkholderiales;f__Alcaligenaceae;g__Sutterella;s__
591447	5.40541e-05	0.234375	0	k__Bacteria;p__Firmicutes;c__Clostridia;o__Clostridiales;f__Lachnospiraceae
4309760	0.000117749	0.203125	0.363636	k__Bacteria;p__Firmicutes;c__Clostridia;o__Clostridiales;f__Ruminococcaceae;g__Ruminococcus;s__
174752	0.000139535	0.15625	0	k__Bacteria;p__Firmicutes;c__Clostridia;o__Clostridiales;f__Lachnospiraceae
300620	0.000102564	0.140625	0.272727	k__Bacteria;p__Firmicutes;c__Clostridia;o__Clostridiales;f__Ruminococcaceae;g__Oscillospira;s__
188262	4.87805e-05	0.140625	0	k__Bacteria;p__Firmicutes;c__Clostridia;o__Clostridiales;f__Lachnospiraceae
566243	6.25e-05	0.125	0	k__Bacteria;p__Proteobacteria;c__Gammaproteobacteria;o__Enterobacteriales;f__Enterobacteriaceae;g__Escherichia;s__
4456607	4.87805e-05	0.109375	0	k__Bacteria;p__Firmicutes;c__Clostridia;o__Clostridiales;f__Ruminococcaceae;g__Ruminococcus;s__
4289858	5.40541e-05	0.109375	0	k__Bacteria;p__Firmicutes;c__Clostridia;o__Clostridiales
132873	5.55556e-05	0.109375	0	k__Bacteria;p__Firmicutes;c__Bacilli;o__Lactobacillales;f__Lactobacillaceae;g__Lactobacillus;s__
299382	0.000180314	0.109375	7.18182	k__Bacteria;p__Bacteroidetes;c__Bacteroidia;o__Bacteroidales;f__Prevotellaceae;g__Prevotella
550287	5.12821e-05	0.109375	0	k__Bacteria;p__Bacteroidetes;c__Bacteroidia;o__Bacteroidales;f__;g__;s__
54730	0.000652972	0.09375	2.72727	k__Bacteria;p__Firmicutes;c__Erysipelotrichi;o__Erysipelotrichales;f__Erysipelotrichaceae;g__Bulleidia;s__
328836	9.7561e-05	0.09375	0	k__Bacteria;p__Firmicutes;c__Clostridia;o__Clostridiales
178571	5.88235e-05	0.09375	1.09091	k__Bacteria;p__Firmicutes;c__Clostridia;o__Clostridiales
301639	9.2026e-05	0.09375	0.0909091	k__Bacteria;p__Cyanobacteria;c__4C0d-2;o__YS2;f__;g__;s__
1614788	5.40541e-05	0.078125	0	k__Bacteria;p__Firmicutes;c__Clostridia;o__Clostridiales;f__Lachnospiraceae
2874602	5.40541e-05	0.078125	0	k__Bacteria;p__Bacteroidetes;c__Bacteroidia;o__Bacteroidales;f__Bacteroidaceae;g__Bacteroides;s__
815898	4.87805e-05	0.0625	0	k__Bacteria;p__Proteobacteria;c__Gammaproteobacteria;o__Enterobacteriales;f__Enterobacteriaceae
298651	0.000105556	0.0625	5.63636	k__Bacteria;p__Firmicutes;c__Erysipelotrichi;o__Erysipelotrichales
182799	4.25532e-05	0.0625	0	k__Bacteria;p__Firmicutes;c__Clostridia;o__Clostridiales;f__Lachnospiraceae;g__Lachnospira;s__
169182	5.54765e-05	0.03125	0.0909091	k__Bacteria;p__Proteobacteria;c__Gammaproteobacteria;o__Enterobacteriales;f__Enterobacteriaceae
174654	5.40541e-05	0.03125	0.181818	k__Bacteria;p__Firmicutes;c__Clostridia;o__Clostridiales;f__Ruminococcaceae;g__Ruminococcus;s__bromii
180661	0.000272685	0.03125	3.63636	k__Bacteria;p__Firmicutes;c__Clostridia;o__Clostridiales;f__Ruminococcaceae
308983	0.00128782	0.03125	8.72727	k__Bacteria;p__Firmicutes;c__Clostridia;o__Clostridiales;f__Lachnospiraceae;g__Blautia
297917	0.000111111	0.03125	0	k__Bacteria;p__Firmicutes;c__Clostridia;o__Clostridiales;f__Lachnospiraceae
293637	5.40541e-05	0.03125	0	k__Bacteria;p__Firmicutes;c__Clostridia;o__Clostridiales;f__Lachnospiraceae
175883	5.40541e-05	0.03125	0	k__Bacteria;p__Firmicutes;c__Clostridia;o__Clostridiales;f__Lachnospiraceae
301979	5e-05	0.03125	0	k__Bacteria;p__Firmicutes;c__Clostridia;o__Clostridiales
196296	0.000114286	0.03125	0.454545	k__Bacteria;p__Bacteroidetes;c__Bacteroidia;o__Bacteroidales;f__Prevotellaceae;g__Prevotella;s__copri
292289	0.000105263	0.015625	0	k__Bacteria;p__Proteobacteria;c__Gammaproteobacteria;o__Enterobacteriales;f__Enterobacteriaceae
308322	6.06061e-05	0.015625	3.81818	k__Bacteria;p__Firmicutes;c__Clostridia;o__Clostridiales;f__Ruminococcaceae;g__Oscillospira;s__
190365	5.12821e-05	0.015625	0.0909091	k__Bacteria;p__Firmicutes;c__Clostridia;o__Clostridiales;f__Ruminococcaceae;g__Oscillospira
4437746	0.000117148	0.015625	0.636364	k__Bacteria;p__Firmicutes;c__Clostridia;o__Clostridiales;f__Ruminococcaceae;g__;s__
306519	5.26316e-05	0.015625	0	k__Bacteria;p__Firmicutes;c__Clostridia;o__Clostridiales;f__Ruminococcaceae;g__;s__
287879	0.000116554	0.015625	0.0909091	k__Bacteria;p__Firmicutes;c__Clostridia;o__Clostridiales;f__Ruminococcaceae;g__;s__
3338600	0.000202824	0.015625	0	k__Bacteria;p__Firmicutes;c__Clostridia;o__Clostridiales;f__Peptostreptococcaceae;g__;s__
4464533	5.88235e-05	0.015625	0	k__Bacteria;p__Firmicutes;c__Clostridia;o__Clostridiales;f__Lachnospiraceae;g__Coprococcus
308426	0.000220498	0.015625	0	k__Bacteria;p__Firmicutes;c__Clostridia;o__Clostridiales;f__Lachnospiraceae
197867	0.000238779	0.015625	0	k__Bacteria;p__Firmicutes;c__Clostridia;o__Clostridiales;f__Lachnospiraceae
137353	0.000106686	0.015625	0	k__Bacteria;p__Firmicutes;c__Clostridia
341322	5.12821e-05	0.015625	0	k__Bacteria;p__Firmicutes;c__Bacilli;o__Turicibacterales;f__Turicibacteraceae;g__Turicibacter;s__
307154	0.00010961	0.015625	0.272727	k__Bacteria;p__Bacteroidetes;c__Bacteroidia;o__Bacteroidales;f__Prevotellaceae;g__Prevotella
308507	0.0002393	0.015625	0.818182	k__Bacteria;p__Bacteroidetes;c__Bacteroidia;o__Bacteroidales
291215	0.00011925	0.015625	11.0909	k__Bacteria;p__Bacteroidetes;c__Bacteroidia;o__Bacteroidales
4336939	5.40541e-05	0.015625	1.45455	k__Bacteria
1579251	0.000443023	0.015625	0.181818	k__Bacteria
353155	0.000102564	0.015625	0.454545	k__Bacteria
288309	0.000205902	0.015625	1.36364	k__Bacteria
4307383	9.7561e-05	0	0.636364	k__Bacteria;p__Spirochaetes;c__Spirochaetes;o__Spirochaetales;f__Spirochaetaceae;g__Treponema;s__
1145921	5.12821e-05	0	0.363636	k__Bacteria;p__Spirochaetes;c__Spirochaetes;o__Spirochaetales;f__Spirochaetaceae;g__Treponema;s__
291158	0.000150193	0	1.45455	k__Bacteria;p__Spirochaetes;c__Spirochaetes;o__Spirochaetales;f__Spirochaetaceae;g__Treponema;s__
4344722	0.000264261	0	0.454545	k__Bacteria;p__Proteobacteria;c__Gammaproteobacteria;o__Enterobacteriales;f__Enterobacteriaceae
1105894	0.000197009	0	0.0909091	k__Bacteria;p__Proteobacteria;c__Gammaproteobacteria;o__Enterobacteriales;f__Enterobacteriaceae
656881	0.000319435	0	0.181818	k__Bacteria;p__Proteobacteria;c__Gammaproteobacteria;o__Enterobacteriales;f__Enterobacteriaceae
614182	0.000875645	0	2.36364	k__Bacteria;p__Proteobacteria;c__Gammaproteobacteria;o__Enterobacteriales;f__Enterobacteriaceae
23625	0.000116667	0	1.72727	k__Bacteria;p__Proteobacteria;c__Deltaproteobacteria;o__GMD14H09;f__;g__;s__
287510	0.000500535	0	10.6364	k__Bacteria;p__Firmicutes;c__Erysipelotrichi;o__Erysipelotrichales
116529	0.000603984	0	10.4545	k__Bacteria;p__Firmicutes;c__Clostridia;o__Clostridiales;f__Veillonellaceae;g__Phascolarctobacterium;s__
309194	0.000270514	0	2	k__Bacteria;p__Firmicutes;c__Clostridia;o__Clostridiales;f__Ruminococcaceae;g__Ruminococcus;s__
305432	0.000125	0	0.636364	k__Bacteria;p__Firmicutes;c__Clostridia;o__Clostridiales;f__Ruminococcaceae;g__Ruminococcus;s__
186133	5.71429e-05	0	0.0909091	k__Bacteria;p__Firmicutes;c__Clostridia;o__Clostridiales;f__Ruminococcaceae;g__Ruminococcus;s__
146586	0.000220246	0	0.818182	k__Bacteria;p__Firmicutes;c__Clostridia;o__Clostridiales;f__Ruminococcaceae;g__Oscillospira;s__
334797	0.000108187	0	0.181818	k__Bacteria;p__Firmicutes;c__Clostridia;o__Clostridiales;f__Ruminococcaceae;g__Oscillospira
4094259	0.000550545	0	0.818182	k__Bacteria;p__Firmicutes;c__Clostridia;o__Clostridiales;f__Ruminococcaceae;g__Faecalibacterium;s__prausnitzii
2108562	0.00020812	0	2.09091	k__Bacteria;p__Firmicutes;c__Clostridia;o__Clostridiales;f__Ruminococcaceae;g__Faecalibacterium;s__prausnitzii
288362	0.00110805	0	9.63636	k__Bacteria;p__Firmicutes;c__Clostridia;o__Clostridiales;f__Ruminococcaceae;g__Faecalibacterium;s__prausnitzii
189760	5.55556e-05	0	0.363636	k__Bacteria;p__Firmicutes;c__Clostridia;o__Clostridiales;f__Ruminococcaceae;g__Faecalibacterium;s__prausnitzii
176115	0.000104762	0	0.454545	k__Bacteria;p__Firmicutes;c__Clostridia;o__Clostridiales;f__Ruminococcaceae;g__Faecalibacterium;s__prausnitzii
86170	0.000656957	0	1.54545	k__Bacteria;p__Firmicutes;c__Clostridia;o__Clostridiales;f__Ruminococcaceae;g__Faecalibacterium;s__prausnitzii
4122608	6.06061e-05	0	1.81818	k__Bacteria;p__Firmicutes;c__Clostridia;o__Clostridiales;f__Ruminococcaceae;g__;s__
316539	0.000153118	0	0.181818	k__Bacteria;p__Firmicutes;c__Clostridia;o__Clostridiales;f__Ruminococcaceae;g__;s__
315903	0.000154117	0	0.454545	k__Bacteria;p__Firmicutes;c__Clostridia;o__Clostridiales;f__Ruminococcaceae;g__;s__
308631	0.000160819	0	0.818182	k__Bacteria;p__Firmicutes;c__Clostridia;o__Clostridiales;f__Ruminococcaceae;g__;s__
295095	0.00133368	0	0.0909091	k__Bacteria;p__Firmicutes;c__Clostridia;o__Clostridiales;f__Ruminococcaceae;g__;s__
291171	4.7619e-05	0	0.181818	k__Bacteria;p__Firmicutes;c__Clostridia;o__Clostridiales;f__Ruminococcaceae;g__;s__
148925	5.55556e-05	0	0.181818	k__Bacteria;p__Firmicutes;c__Clostridia;o__Clostridiales;f__Ruminococcaceae;g__;s__
4480359	0.000201412	0	2	k__Bacteria;p__Firmicutes;c__Clostridia;o__Clostridiales;f__Ruminococcaceae
4469167	0.000240064	0	0.272727	k__Bacteria;p__Firmicutes;c__Clostridia;o__Clostridiales;f__Ruminococcaceae
4468466	0.000284314	0	1.09091	k__Bacteria;p__Firmicutes;c__Clostridia;o__Clostridiales;f__Ruminococcaceae
4421273	0.000210599	0	0.636364	k__Bacteria;p__Firmicutes;c__Clostridia;o__Clostridiales;f__Ruminococcaceae
4409280	5.12821e-05	0	0.727273	k__Bacteria;p__Firmicutes;c__Clostridia;o__Clostridiales;f__Ruminococcaceae
4335302	4.7619e-05	0	0.363636	k__Bacteria;p__Firmicutes;c__Clostridia;o__Clostridiales;f__Ruminococcaceae
844006	0.0022344	0	0.636364	k__Bacteria;p__Firmicutes;c__Clostridia;o__Clostridiales;f__Ruminococcaceae
364341	0.000324555	0	0.363636	k__Bacteria;p__Firmicutes;c__Clostridia;o__Clostridiales;f__Ruminococcaceae
329884	0.000613553	0	0.454545	k__Bacteria;p__Firmicutes;c__Clostridia;o__Clostridiales;f__Ruminococcaceae
313521	0.000312393	0	1.27273	k__Bacteria;p__Firmicutes;c__Clostridia;o__Clostridiales;f__Ruminococcaceae
309815	0.000148579	0	2.09091	k__Bacteria;p__Firmicutes;c__Clostridia;o__Clostridiales;f__Ruminococcaceae
305522	0.000225266	0	0.636364	k__Bacteria;p__Firmicutes;c__Clostridia;o__Clostridiales;f__Ruminococcaceae
301325	4.7619e-05	0	0.181818	k__Bacteria;p__Firmicutes;c__Clostridia;o__Clostridiales;f__Ruminococcaceae
288944	6.25e-05	0	0.545455	k__Bacteria;p__Firmicutes;c__Clostridia;o__Clostridiales;f__Ruminococcaceae
183715	0.00131918	0	0.454545	k__Bacteria;p__Firmicutes;c__Clostridia;o__Clostridiales;f__Ruminococcaceae
183681	6.06061e-05	0	0.454545	k__Bacteria;p__Firmicutes;c__Clostridia;o__Clostridiales;f__Ruminococcaceae
102424	6.45161e-05	0	1.27273	k__Bacteria;p__Firmicutes;c__Clostridia;o__Clostridiales;f__Ruminococcaceae
26978	0.000210943	0	0.909091	k__Bacteria;p__Firmicutes;c__Clostridia;o__Clostridiales;f__Ruminococcaceae
299059	0.000207895	0	0.545455	k__Bacteria;p__Firmicutes;c__Clostridia;o__Clostridiales;f__Lachnospiraceae;g__Shuttleworthia;s__
3798858	0.000156545	0	0.0909091	k__Bacteria;p__Firmicutes;c__Clostridia;o__Clostridiales;f__Lachnospiraceae;g__Roseburia;s__
182647	0.000527603	0	1.45455	k__Bacteria;p__Firmicutes;c__Clostridia;o__Clostridiales;f__Lachnospiraceae;g__Dorea;s__formicigenerans
175960	5.55556e-05	0	0.272727	k__Bacteria;p__Firmicutes;c__Clostridia;o__Clostridiales;f__Lachnospiraceae;g__Dorea;s__formicigenerans
325384	0.000275871	0	0.0909091	k__Bacteria;p__Firmicutes;c__Clostridia;o__Clostridiales;f__Lachnospiraceae;g__Dorea;s__
2740950	5.40541e-05	0	0.909091	k__Bacteria;p__Firmicutes;c__Clostridia;o__Clostridiales;f__Lachnospiraceae;g__Coprococcus;s__eutactus
366623	5.71429e-05	0	0.272727	k__Bacteria;p__Firmicutes;c__Clostridia;o__Clostridiales;f__Lachnospiraceae;g__Coprococcus;s__
335910	0.000166667	0	1	k__Bacteria;p__Firmicutes;c__Clostridia;o__Clostridiales;f__Lachnospiraceae;g__Coprococcus;s__
193448	5.71429e-05	0	0.272727	k__Bacteria;p__Firmicutes;c__Clostridia;o__Clostridiales;f__Lachnospiraceae;g__Coprococcus;s__
182075	0.00031797	0	0.545455	k__Bacteria;p__Firmicutes;c__Clostridia;o__Clostridiales;f__Lachnospiraceae;g__Coprococcus;s__
177760	0.000213371	0	2.72727	k__Bacteria;p__Firmicutes;c__Clostridia;o__Clostridiales;f__Lachnospiraceae;g__Coprococcus;s__
313423	0.000621471	0	1.36364	k__Bacteria;p__Firmicutes;c__Clostridia;o__Clostridiales;f__Lachnospiraceae;g__Butyrivibrio;s__
298716	9.7561e-05	0	1.18182	k__Bacteria;p__Firmicutes;c__Clostridia;o__Clostridiales;f__Lachnospiraceae;g__Blautia;s__obeum
327149	6.06061e-05	0	0.181818	k__Bacteria;p__Firmicutes;c__Clostridia;o__Clostridiales;f__Lachnospiraceae;g__Blautia;s__
304757	9.67836e-05	0	3.09091	k__Bacteria;p__Firmicutes;c__Clostridia;o__Clostridiales;f__Lachnospiraceae;g__Blautia;s__
192302	5e-05	0	0.181818	k__Bacteria;p__Firmicutes;c__Clostridia;o__Clostridiales;f__Lachnospiraceae;g__Blautia;s__
187053	0.000105263	0	1.72727	k__Bacteria;p__Firmicutes;c__Clostridia;o__Clostridiales;f__Lachnospiraceae;g__Blautia;s__
185969	0.000312796	0	1.81818	k__Bacteria;p__Firmicutes;c__Clostridia;o__Clostridiales;f__Lachnospiraceae;g__Blautia;s__
115104	0.000279472	0	1.27273	k__Bacteria;p__Firmicutes;c__Clostridia;o__Clostridiales;f__Lachnospiraceae;g__Blautia;s__
4462739	0.000115881	0	0.181818	k__Bacteria;p__Firmicutes;c__Clostridia;o__Clostridiales;f__Lachnospiraceae;g__Blautia
183656	0.000108108	0	0.181818	k__Bacteria;p__Firmicutes;c__Clostridia;o__Clostridiales;f__Lachnospiraceae;g__Blautia
183925	0.000175121	0	2.63636	k__Bacteria;p__Firmicutes;c__Clostridia;o__Clostridiales;f__Lachnospiraceae;g__[Ruminococcus];s__
4446238	0.000175	0	0.363636	k__Bacteria;p__Firmicutes;c__Clostridia;o__Clostridiales;f__Lachnospiraceae
2420187	0.00022833	0	0.0909091	k__Bacteria;p__Firmicutes;c__Clostridia;o__Clostridiales;f__Lachnospiraceae
349343	0.000159445	0	0.0909091	k__Bacteria;p__Firmicutes;c__Clostridia;o__Clostridiales;f__Lachnospiraceae
337461	0.000427695	0	0.0909091	k__Bacteria;p__Firmicutes;c__Clostridia;o__Clostridiales;f__Lachnospiraceae
320055	0.000215208	0	0.0909091	k__Bacteria;p__Firmicutes;c__Clostridia;o__Clostridiales;f__Lachnospiraceae
307113	6.85805e-05	0	2.09091	k__Bacteria;p__Firmicutes;c__Clostridia;o__Clostridiales;f__Lachnospiraceae
303027	0.000186047	0	0.272727	k__Bacteria;p__Firmicutes;c__Clostridia;o__Clostridiales;f__Lachnospiraceae
301765	5.55556e-05	0	0.545455	k__Bacteria;p__Firmicutes;c__Clostridia;o__Clostridiales;f__Lachnospiraceae
300865	4.44444e-05	0	0.545455	k__Bacteria;p__Firmicutes;c__Clostridia;o__Clostridiales;f__Lachnospiraceae
299187	0.00138819	0	0.0909091	k__Bacteria;p__Firmicutes;c__Clostridia;o__Clostridiales;f__Lachnospiraceae
296187	0.000115657	0	0.909091	k__Bacteria;p__Firmicutes;c__Clostridia;o__Clostridiales;f__Lachnospiraceae
290033	0.000167164	0	0.181818	k__Bacteria;p__Firmicutes;c__Clostridia;o__Clostridiales;f__Lachnospiraceae
287589	5.55556e-05	0	0.818182	k__Bacteria;p__Firmicutes;c__Clostridia;o__Clostridiales;f__Lachnospiraceae
287387	0.000228654	0	0.0909091	k__Bacteria;p__Firmicutes;c__Clostridia;o__Clostridiales;f__Lachnospiraceae
273681	7.97448e-06	0	0.0909091	k__Bacteria;p__Firmicutes;c__Clostridia;o__Clostridiales;f__Lachnospiraceae
198490	0.000317602	0	0.181818	k__Bacteria;p__Firmicutes;c__Clostridia;o__Clostridiales;f__Lachnospiraceae
190856	6.06061e-05	0	0.909091	k__Bacteria;p__Firmicutes;c__Clostridia;o__Clostridiales;f__Lachnospiraceae
190154	0.000523558	0	1.81818	k__Bacteria;p__Firmicutes;c__Clostridia;o__Clostridiales;f__Lachnospiraceae
186896	0.000430875	0	2.18182	k__Bacteria;p__Firmicutes;c__Clostridia;o__Clostridiales;f__Lachnospiraceae
181047	0.000428707	0	1.90909	k__Bacteria;p__Firmicutes;c__Clostridia;o__Clostridiales;f__Lachnospiraceae
175642	0.000334365	0	1	k__Bacteria;p__Firmicutes;c__Clostridia;o__Clostridiales;f__Lachnospiraceae
148353	5.40541e-05	0	0.454545	k__Bacteria;p__Firmicutes;c__Clostridia;o__Clostridiales;f__Lachnospiraceae
125624	5.71429e-05	0	0.181818	k__Bacteria;p__Firmicutes;c__Clostridia;o__Clostridiales;f__Lachnospiraceae
353320	5.40541e-05	0	1.36364	k__Bacteria;p__Firmicutes;c__Clostridia;o__Clostridiales;f__Clostridiaceae;g__Sarcina;s__
302309	0.000170279	0	3.18182	k__Bacteria;p__Firmicutes;c__Clostridia;o__Clostridiales;f__Clostridiaceae;g__Sarcina;s__
299371	0.00088315	0	2.81818	k__Bacteria;p__Firmicutes;c__Clostridia;o__Clostridiales;f__Clostridiaceae;g__Sarcina;s__
298937	4.65116e-05	0	0.545455	k__Bacteria;p__Firmicutes;c__Clostridia;o__Clostridiales;f__Clostridiaceae;g__Sarcina;s__
296188	0.000288241	0	19.5455	k__Bacteria;p__Firmicutes;c__Clostridia;o__Clostridiales;f__Clostridiaceae;g__Sarcina;s__
292280	6.06061e-05	0	18.9091	k__Bacteria;p__Firmicutes;c__Clostridia;o__Clostridiales;f__Clostridiaceae;g__Sarcina;s__
4451477	0.00217911	0	0.454545	k__Bacteria;p__Firmicutes;c__Clostridia;o__Clostridiales;f__Clostridiaceae;g__Clostridium;s__perfringens
4448928	0.00169235	0	0.0909091	k__Bacteria;p__Firmicutes;c__Clostridia;o__Clostridiales;f__Clostridiaceae;g__Clostridium;s__perfringens
330043	0.000106838	0	2.81818	k__Bacteria;p__Firmicutes;c__Clostridia;o__Clostridiales;f__Clostridiaceae;g__Clostridium;s__perfringens
296166	0.00117483	0	0.181818	k__Bacteria;p__Firmicutes;c__Clostridia;o__Clostridiales;f__Clostridiaceae;g__Clostridium;s__perfringens
294304	0.00162659	0	0.454545	k__Bacteria;p__Firmicutes;c__Clostridia;o__Clostridiales;f__Clostridiaceae;g__Clostridium;s__perfringens
292489	0.000870799	0	0.181818	k__Bacteria;p__Firmicutes;c__Clostridia;o__Clostridiales;f__Clostridiaceae;g__Clostridium;s__hiranonis
303379	6.25e-05	0	0.272727	k__Bacteria;p__Firmicutes;c__Clostridia;o__Clostridiales;f__Clostridiaceae;g__Clostridium
4446320	0.000108187	0	0.0909091	k__Bacteria;p__Firmicutes;c__Clostridia;o__Clostridiales;f__Clostridiaceae;g__02d06;s__
3220120	4.87805e-05	0	0.272727	k__Bacteria;p__Firmicutes;c__Clostridia;o__Clostridiales;f__Clostridiaceae;g__02d06;s__
348609	5.55556e-05	0	0.0909091	k__Bacteria;p__Firmicutes;c__Clostridia;o__Clostridiales;f__Christensenellaceae;g__;s__
191547	0.000104336	0	0.272727	k__Bacteria;p__Firmicutes;c__Clostridia;o__Clostridiales;f__Christensenellaceae;g__;s__
179608	4.44444e-05	0	0.454545	k__Bacteria;p__Firmicutes;c__Clostridia;o__Clostridiales;f__Christensenellaceae;g__;s__
176318	0.000595792	0	5	k__Bacteria;p__Firmicutes;c__Clostridia;o__Clostridiales;f__Christensenellaceae;g__;s__
35260	0.000107363	0	0.727273	k__Bacteria;p__Firmicutes;c__Clostridia;o__Clostridiales;f__Christensenellaceae;g__;s__
329474	5.55556e-05	0	0.181818	k__Bacteria;p__Firmicutes;c__Clostridia;o__Clostridiales;f__[Mogibacteriaceae];g__;s__
23113	6.06061e-05	0	0.0909091	k__Bacteria;p__Firmicutes;c__Clostridia;o__Clostridiales;f__[Mogibacteriaceae];g__;s__
314703	4.44444e-05	0	0.181818	k__Bacteria;p__Firmicutes;c__Clostridia;o__Clostridiales;f__;g__;s__
177217	0.000500688	0	1.18182	k__Bacteria;p__Firmicutes;c__Clostridia;o__Clostridiales;f__;g__;s__
4434334	5.26316e-05	0	3	k__Bacteria;p__Firmicutes;c__Clostridia;o__Clostridiales
4377149	0.000102339	0	0.363636	k__Bacteria;p__Firmicutes;c__Clostridia;o__Clostridiales
512522	6.66667e-05	0	0.0909091	k__Bacteria;p__Firmicutes;c__Clostridia;o__Clostridiales
351823	0.00016074	0	2.90909	k__Bacteria;p__Firmicutes;c__Clostridia;o__Clostridiales
347200	4.87805e-05	0	8.18182	k__Bacteria;p__Firmicutes;c__Clostridia;o__Clostridiales
343719	0.000359067	0	3.81818	k__Bacteria;p__Firmicutes;c__Clostridia;o__Clostridiales
316734	5.26316e-05	0	0.818182	k__Bacteria;p__Firmicutes;c__Clostridia;o__Clostridiales
313089	0.000474081	0	1.27273	k__Bacteria;p__Firmicutes;c__Clostridia;o__Clostridiales
305187	0.000819336	0	5.72727	k__Bacteria;p__Firmicutes;c__Clostridia;o__Clostridiales
298486	0.000102564	0	1.27273	k__Bacteria;p__Firmicutes;c__Clostridia;o__Clostridiales
296134	5.26316e-05	0	0.0909091	k__Bacteria;p__Firmicutes;c__Clostridia;o__Clostridiales
288438	5.26316e-05	0	0.636364	k__Bacteria;p__Firmicutes;c__Clostridia;o__Clostridiales
287808	0.000117647	0	0.181818	k__Bacteria;p__Firmicutes;c__Clostridia;o__Clostridiales
287570	0.000209537	0	0.0909091	k__Bacteria;p__Firmicutes;c__Clostridia;o__Clostridiales
210262	8.88889e-05	0	0.272727	k__Bacteria;p__Firmicutes;c__Clostridia;o__Clostridiales
186411	0.000601462	0	0.0909091	k__Bacteria;p__Firmicutes;c__Clostridia;o__Clostridiales
179815	0.000256206	0	0.181818	k__Bacteria;p__Firmicutes;c__Clostridia;o__Clostridiales
175708	0.000102632	0	0.727273	k__Bacteria;p__Firmicutes;c__Clostridia;o__Clostridiales
173417	4.65116e-05	0	0.0909091	k__Bacteria;p__Firmicutes;c__Clostridia;o__Clostridiales
48088	0.000166917	0	0.818182	k__Bacteria;p__Firmicutes;c__Clostridia;o__Clostridiales
608244	5.26316e-05	0	0.181818	k__Bacteria;p__Firmicutes;c__Clostridia
323537	0.000540142	0	0.454545	k__Bacteria;p__Firmicutes;c__Clostridia
316845	5.40541e-05	0	0.0909091	k__Bacteria;p__Firmicutes;c__Clostridia
4369988	5e-05	0	64.0909	k__Bacteria;p__Firmicutes;c__Bacilli;o__Lactobacillales;f__Streptococcaceae;g__Streptococcus;s__luteciae
3965747	0.000749767	0	110.273	k__Bacteria;p__Firmicutes;c__Bacilli;o__Lactobacillales;f__Streptococcaceae;g__Streptococcus;s__luteciae
301721	5.55556e-05	0	0.545455	k__Bacteria;p__Firmicutes;c__Bacilli;o__Lactobacillales;f__Streptococcaceae;g__Streptococcus;s__luteciae
297525	0.000148437	0	82.9091	k__Bacteria;p__Firmicutes;c__Bacilli;o__Lactobacillales;f__Streptococcaceae;g__Streptococcus
296964	0.000180556	0	0.0909091	k__Bacteria;p__Firmicutes;c__Bacilli;o__Bacillales;f__Planococcaceae;g__;s__
293262	5.55556e-05	0	4.36364	k__Bacteria;p__Firmicutes
921687	0.000110606	0	0.181818	k__Bacteria;p__Bacteroidetes;c__Flavobacteriia;o__Flavobacteriales;f__Flavobacteriaceae
347875	0.000150718	0	0.909091	k__Bacteria;p__Bacteroidetes;c__Bacteroidia;o__Bacteroidales;f__Prevotellaceae;g__Prevotella;s__copri
340819	5.88235e-05	0	1.54545	k__Bacteria;p__Bacteroidetes;c__Bacteroidia;o__Bacteroidales;f__Prevotellaceae;g__Prevotella;s__copri
312973	0.000525803	0	0.818182	k__Bacteria;p__Bacteroidetes;c__Bacteroidia;o__Bacteroidales;f__Prevotellaceae;g__Prevotella;s__copri
292921	0.000565607	0	0.727273	k__Bacteria;p__Bacteroidetes;c__Bacteroidia;o__Bacteroidales;f__Prevotellaceae;g__Prevotella;s__copri
530854	0.000324561	0	0.272727	k__Bacteria;p__Bacteroidetes;c__Bacteroidia;o__Bacteroidales;f__Prevotellaceae;g__Prevotella;s__
351894	5.12821e-05	0	0.454545	k__Bacteria;p__Bacteroidetes;c__Bacteroidia;o__Bacteroidales;f__Prevotellaceae;g__Prevotella;s__
301480	0.000987706	0	1.45455	k__Bacteria;p__Bacteroidetes;c__Bacteroidia;o__Bacteroidales;f__Prevotellaceae;g__Prevotella;s__
291055	5.612e-05	0	0.454545	k__Bacteria;p__Bacteroidetes;c__Bacteroidia;o__Bacteroidales;f__Prevotellaceae;g__Prevotella;s__
2550241	0.000973201	0	4.72727	k__Bacteria;p__Bacteroidetes;c__Bacteroidia;o__Bacteroidales;f__Bacteroidaceae;g__Bacteroides;s__fragilis
176410	0.000103914	0	1.81818	k__Bacteria;p__Bacteroidetes;c__Bacteroidia;o__Bacteroidales;f__Bacteroidaceae;g__Bacteroides;s__
3486634	0.000427108	0	0.181818	k__Bacteria;p__Bacteroidetes;c__Bacteroidia;o__Bacteroidales;f__Bacteroidaceae;g__Bacteroides
296562	0.000117647	0	0.363636	k__Bacteria;p__Bacteroidetes;c__Bacteroidia;o__Bacteroidales;f__[Paraprevotellaceae];g__;s__
175099	0.000159661	0	2.09091	k__Bacteria;p__Bacteroidetes;c__Bacteroidia;o__Bacteroidales;f__[Paraprevotellaceae];g__;s__
4369901	0.000615329	0	1.36364	k__Bacteria;p__Bacteroidetes;c__Bacteroidia;o__Bacteroidales;f__[Paraprevotellaceae]
733799	0.000175627	0	0.181818	k__Bacteria;p__Bacteroidetes;c__Bacteroidia;o__Bacteroidales;f__;g__;s__
4355075	0.000105263	0	0.909091	k__Bacteria;p__Bacteroidetes;c__Bacteroidia;o__Bacteroidales
4310223	5.12821e-05	0	1.45455	k__Bacteria;p__Bacteroidetes;c__Bacteroidia;o__Bacteroidales
292444	0.000262465	0	3.09091	k__Bacteria;p__Bacteroidetes;c__Bacteroidia;o__Bacteroidales
70217	0.000155263	0	0.727273	k__Bacteria;p__Bacteroidetes;c__Bacteroidia;o__Bacteroidales
365212	5.40541e-05	0	0.181818	k__Bacteria;p__Actinobacteria;c__Coriobacteriia;o__Coriobacteriales;f__Coriobacteriaceae;g__Collinsella;s__
2932557	0.000196911	0	0.272727	k__Bacteria
815828	7.54243e-06	0	0.454545	k__Bacteria
366352	4.7619e-05	0	0.181818	k__Bacteria
312347	0.000180077	0	0.818182	k__Bacteria
303693	0.000160106	0	0.181818	k__Bacteria
300870	0.000167766	0	0.363636	k__Bacteria
297503	0.00010961	0	1.09091	k__Bacteria
291963	0.000814299	0	0.363636	k__Bacteria
237444	0.00101083	0	0.181818	k__Bacteria
